# Supplementary material for: (2RS,3SR,10SR,11RS)-3,10-Diphen­oxy-18,21-dioxa-5,8-diaza­penta­cyclo­[20.4.0.02,5.08,11.012,17]hexa­cosa-1(26),12,14,16,22,24-hexa­ene-4,9-dione ethyl acetate hemisolvate
Source: Acta Crystallogr Sect E Struct Rep Online. 2011 Jul 30;67(Pt 8):o2203. doi: 10.1107/S1600536811030200 (PMC3213633; doi:10.1107/S1600536811030200)
Supplement: Supplementary file 1 [file e-67-o2203-sup1.cif]

##############################################################################
#                                                                            #
# This CIF contains the data in a paper accepted for publication in          #
# Acta Crystallographica Section E. It conforms to the requirements of       #
# Notes for Authors for Acta Crystallographica Section E, and has been       #
# peer reviewed under the auspices of the IUCr Commission on Journals.       #
#                                                                            #
# Full details of the Crystallographic Information File format               #
# are given in the paper "The Crystallographic Information File (CIF):       #
# a New Standard Archive File for Crystallography" by S. R. Hall, F. H.      #
# Allen and I. D. Brown [Acta Cryst. (1991), A47, 655-685].                  #
#                                                                            #
# The current version of the core CIF dictionary is obtainable from          #
# ftp://ftp.iucr.org/pub/cif_core.dic.                                       #
#                                                                            #
# Software is freely available for graphical display of the structure(s)     #
# in this CIF. For information consult the CIF software page                 #
# http://www.iucr.org/resources/cif/software.                                #
#                                                                            #
# This file may be used for bona fide research purposes within the           #
# scientific community so long as proper attribution is given to the journal # 
# article from which it was obtained.                                        #
#                                                                            #
##############################################################################
data_global
_audit_creation_method     'SHELXL97'
_journal_date_recd_electronic     2011-07-22
_journal_date_accepted     2011-07-26
_journal_name_full     'Acta Crystallographica, Section E'
_journal_year     2011
_journal_volume     67
_journal_issue      8
_journal_page_first     o2203
_journal_page_last     o2203
_journal_paper_category     QO
_journal_coeditor_code     LW2069
_publ_contact_author_name     'Dr P. L. Nilantha Lakshman'
_publ_contact_author_address
;
Department of  Food Science and Technology
University of Ruhuna
Mapalana
Kamburupitiya (81100)
Sri Lanka
;
_publ_contact_author_email     plakshmannilantha@ymail.com
_publ_contact_author_fax     '+94-41-2292384'
_publ_contact_author_phone     '+94-41-2292200'
_publ_section_title
;\
(2<i>RS</i>,3<i>SR</i>,10<i>SR</i>,11<i>RS</i>)-3,10-Diphenoxy-18,21-dioxa-5,8-\
diazapentacyclo[20.4.0.0^2,5^.0^8,11^.0^12,17^]hexacosa-1(26),12,14,16,22,\
24-hexaene-4,9-dione ethyl acetate hemisolvate
;
loop_
    _publ_author_name
    _publ_author_footnote
    _publ_author_address
    'J. Suresh' .
;
Department of Physics
The Madura College
Madurai 625 011
India
;
    'Natarajan Arumugam' .
;
Department of Chemistry
College of Sciences
King Saud University
PO Box 2455
Riyadh 11451
Saudi Arabia
;
    'Abdulrahman I. Almansour' .
;
Department of Chemistry
College of Sciences
King Saud University
PO Box 2455
Riyadh 11451
Saudi Arabia
;
    'Usama Karama' .
;
Department of Chemistry
College of Sciences
King Saud University
PO Box 2455
Riyadh 11451
Saudi Arabia
;
    'P. L. Nilantha Lakshman' .
;
Department of Food Science and Technology
University of Ruhuna
Mapalana
Kamburupitiya 81100
Sri Lanka
;
data_I
_audit_creation_method     SHELXL-97
_chemical_name_systematic
;
(2<i>RS</i>,3<i>SR</i>,10<i>SR</i>,11<i>RS</i>)-3,10-Diphenoxy-18,21-dioxa-5,8-
diazapentacyclo[20.4.0.0^2,5^.0^8,11^.0^12,17^]hexacosa-
1(26),12,14,16,22,24-hexaene-4,9-dione ethyl acetate hemisolvate
;
_chemical_name_common     ?
_chemical_formula_moiety     'C34 H30 N2 O6, 0.5(C4 H8 O2)'
_chemical_formula_sum     'C36 H34 N2 O7'
_chemical_formula_iupac     'C34 H30 N2 O6, 0.5(C4 H8 O2)'
_chemical_formula_weight     606.65
_chemical_melting_point     ?
_symmetry_cell_setting     monoclinic
_symmetry_space_group_name_H-M     'P 21/n'
_symmetry_space_group_name_Hall     '-P 2yn'
loop_
    _symmetry_equiv_pos_as_xyz
    'x, y, z'
    '-x+1/2, y+1/2, -z+1/2'
    '-x, -y, -z'
    'x-1/2, -y-1/2, z-1/2'
_cell_length_a     18.037(3)
_cell_length_b     17.201(3)
_cell_length_c     21.589(4)
_cell_angle_alpha     90.00
_cell_angle_beta     108.722(10)
_cell_angle_gamma     90.00
_cell_volume     6343.67(19)
_cell_formula_units_Z     8
_cell_measurement_reflns_used     2500
_cell_measurement_theta_min     2
_cell_measurement_theta_max     27
_cell_measurement_temperature     293(2)
_exptl_crystal_description     block
_exptl_crystal_colour     colourless
_exptl_crystal_size_max     0.18
_exptl_crystal_size_mid     0.16
_exptl_crystal_size_min     0.13
_exptl_crystal_density_diffrn     1.270
_exptl_crystal_density_meas     ?
_exptl_crystal_density_method     'not measured'
_exptl_crystal_F_000     2560
_exptl_absorpt_coefficient_mu     0.089
_exptl_absorpt_correction_type     multi-scan
_exptl_absorpt_process_details     '(SADABS; Bruker, 1998)'
_exptl_absorpt_correction_T_min     0.984
_exptl_absorpt_correction_T_max     0.988
_exptl_special_details     ?
_diffrn_ambient_temperature     293(2)
_diffrn_radiation_type     MoK\a
_diffrn_radiation_wavelength     0.71075
_diffrn_radiation_source     'fine-focus sealed tube'
_diffrn_radiation_monochromator     graphite
_diffrn_measurement_device_type     'Bruker SMART APEX CCD'
_diffrn_measurement_method     \w
_diffrn_detector_area_resol_mean     ?
_diffrn_reflns_number     64493
_diffrn_reflns_av_R_equivalents     0.0464
_diffrn_reflns_av_sigmaI/netI     0.0398
_diffrn_reflns_theta_min     1.68
_diffrn_reflns_theta_max     26.55
_diffrn_reflns_theta_full     26.55
_diffrn_measured_fraction_theta_max     0.998
_diffrn_measured_fraction_theta_full     0.998
_diffrn_reflns_limit_h_min     -22
_diffrn_reflns_limit_h_max     22
_diffrn_reflns_limit_k_min     -21
_diffrn_reflns_limit_k_max     21
_diffrn_reflns_limit_l_min     -27
_diffrn_reflns_limit_l_max     27
_diffrn_standards_number     ?
_diffrn_standards_interval_count     ?
_diffrn_standards_interval_time     ?
_diffrn_standards_decay_%     0
_refine_special_details
;
Refinement of <i>F</i>^2^ against ALL reflections. The weighted <i>R</i>-factor
<i>wR</i> and goodness of fit <i>S</i> are based on <i>F</i>^2^, conventional
<i>R</i>-factors <i>R</i> are based on <i>F</i>, with <i>F</i> set to zero for
negative <i>F</i>^2^. The threshold expression of <i>F</i>^2^ >
\s(<i>F</i>^2^) is used only for calculating <i>R</i>-factors(gt) <i>etc</i>.
and is not relevant to the choice of reflections for refinement.
<i>R</i>-factors based on <i>F</i>^2^ are statistically about twice as large
as those based on <i>F</i>, and <i>R</i>- factors based on ALL data will be
even larger.
;
_reflns_number_total     13208
_reflns_number_gt     7192
_reflns_threshold_expression     I>2sigma(I)
_refine_ls_structure_factor_coef     Fsqd
_refine_ls_matrix_type     full
_refine_ls_R_factor_all     0.1115
_refine_ls_R_factor_gt     0.0530
_refine_ls_wR_factor_gt     0.1398
_refine_ls_wR_factor_ref     0.1748
_refine_ls_goodness_of_fit_ref     1.022
_refine_ls_restrained_S_all     1.022
_refine_ls_number_reflns     13208
_refine_ls_number_parameters     813
_refine_ls_number_restraints     0
_refine_ls_hydrogen_treatment     constr
_refine_ls_weighting_scheme     calc
_refine_ls_weighting_details
         'calc w=1/[\s^2^(Fo^2^)+(0.0801P)^2^+1.3813P] where P=(Fo^2^+2Fc^2^)/3'
_atom_sites_solution_hydrogens     geom
_atom_sites_solution_primary     direct
_atom_sites_solution_secondary     difmap
_refine_ls_shift/su_max     0.000
_refine_ls_shift/su_mean     0.000
_refine_diff_density_max     0.320
_refine_diff_density_min     -0.240
_refine_ls_extinction_method     none
_refine_ls_extinction_coef     ?
loop_
    _atom_type_symbol
    _atom_type_description
    _atom_type_scat_dispersion_real
    _atom_type_scat_dispersion_imag
    _atom_type_scat_source
    'C' 'C' 0.0015 0.0009
                         'International Tables Vol C Tables 4.2.6.8 and 6.1.1.4'
    'H' 'H' 0.0000 0.0000
                         'International Tables Vol C Tables 4.2.6.8 and 6.1.1.4'
    'N' 'N' 0.0030 0.0019
                         'International Tables Vol C Tables 4.2.6.8 and 6.1.1.4'
    'O' 'O' 0.0056 0.0036
                         'International Tables Vol C Tables 4.2.6.8 and 6.1.1.4'
_computing_data_collection     'SMART (Bruker, 2001)'
_computing_cell_refinement     'SAINT (Bruker, 2001)'
_computing_data_reduction     'SAINT (Bruker, 2001)'
_computing_structure_solution     'SHELXS97 (Sheldrick, 2008)'
_computing_structure_refinement     'SHELXL97 (Sheldrick, 2008)'
_computing_molecular_graphics     'PLATON (Spek, 2009)'
_computing_publication_material     'SHELXL97 (Sheldrick, 2008)'
loop_
    _atom_site_type_symbol
    _atom_site_label
    _atom_site_fract_x
    _atom_site_fract_y
    _atom_site_fract_z
    _atom_site_U_iso_or_equiv
    _atom_site_adp_type
    _atom_site_calc_flag
    _atom_site_refinement_flags
    _atom_site_occupancy
    _atom_site_symmetry_multiplicity
    _atom_site_disorder_assembly
    _atom_site_disorder_group
    O O1 0.58820(10) 0.50849(11) 0.49402(8) 0.0675(5) Uani d . 1 1 . .
    O O2 0.46252(10) 0.40807(11) 0.76094(9) 0.0678(5) Uani d . 1 1 . .
    O O3 0.79089(11) 0.27095(10) 0.67869(9) 0.0692(5) Uani d . 1 1 . .
    O O4 0.68980(10) 0.18393(11) 0.72407(9) 0.0723(5) Uani d . 1 1 . .
    O O5 0.75451(8) 0.41331(10) 0.52020(7) 0.0543(4) Uani d . 1 1 . .
    O O6 0.54253(9) 0.23356(9) 0.79798(7) 0.0546(4) Uani d . 1 1 . .
    N N1 0.53463(10) 0.36778(11) 0.69396(9) 0.0482(5) Uani d . 1 1 . .
    N N2 0.62448(10) 0.43556(11) 0.59046(8) 0.0477(5) Uani d . 1 1 . .
    C C1 0.53443(14) 0.23039(16) 0.85949(11) 0.0579(7) Uani d . 1 1 . .
    C C2 0.50667(17) 0.29204(19) 0.88634(13) 0.0738(8) Uani d . 1 1 . .
    H H2 0.4938 0.3387 0.8636 0.089 Uiso calc R 1 1 . .
    C C3 0.49799(19) 0.2840(2) 0.94753(15) 0.0934(11) Uani d . 1 1 . .
    H H3 0.4790 0.3253 0.9658 0.112 Uiso calc R 1 1 . .
    C C4 0.5172(2) 0.2159(3) 0.98101(16) 0.1071(14) Uani d . 1 1 . .
    H H4 0.5124 0.2110 1.0225 0.129 Uiso calc R 1 1 . .
    C C5 0.5436(2) 0.1545(3) 0.95333(17) 0.1107(13) Uani d . 1 1 . .
    H H5 0.5555 0.1078 0.9760 0.133 Uiso calc R 1 1 . .
    C C6 0.55309(18) 0.16067(19) 0.89231(14) 0.0805(9) Uani d . 1 1 . .
    H H6 0.5715 0.1190 0.8740 0.097 Uiso calc R 1 1 . .
    C C7 0.56993(12) 0.30462(13) 0.78045(10) 0.0451(5) Uani d . 1 1 . .
    H H7 0.6143 0.3252 0.8160 0.054 Uiso calc R 1 1 . .
    C C8 0.58797(12) 0.30110(13) 0.71428(10) 0.0438(5) Uani d . 1 1 . .
    H H8 0.6423 0.3153 0.7197 0.053 Uiso calc R 1 1 . .
    C C9 0.51115(12) 0.36898(14) 0.74746(11) 0.0481(6) Uani d . 1 1 . .
    C C10 0.56317(14) 0.22914(14) 0.67387(10) 0.0501(6) Uani d . 1 1 . .
    C C11 0.48777(17) 0.2166(2) 0.63373(13) 0.0766(8) Uani d . 1 1 . .
    H H11 0.4499 0.2545 0.6302 0.092 Uiso calc R 1 1 . .
    C C12 0.4673(2) 0.1484(3) 0.59849(16) 0.1033(12) Uani d . 1 1 . .
    H H12 0.4158 0.1405 0.5721 0.124 Uiso calc R 1 1 . .
    C C13 0.5221(3) 0.0930(2) 0.60227(17) 0.1031(12) Uani d . 1 1 . .
    H H13 0.5079 0.0477 0.5778 0.124 Uiso calc R 1 1 . .
    C C14 0.5990(2) 0.10279(18) 0.64218(15) 0.0818(9) Uani d . 1 1 . .
    H H14 0.6365 0.0649 0.6444 0.098 Uiso calc R 1 1 . .
    C C15 0.61848(16) 0.17077(15) 0.67866(12) 0.0593(6) Uani d . 1 1 . .
    C C16 0.75889(17) 0.15158(17) 0.71566(17) 0.0795(9) Uani d . 1 1 . .
    H H16A 0.7482 0.1332 0.6712 0.095 Uiso calc R 1 1 . .
    H H16B 0.7776 0.1082 0.7453 0.095 Uiso calc R 1 1 . .
    C C17 0.81814(16) 0.21491(17) 0.73031(15) 0.0751(8) Uani d . 1 1 . .
    H H17A 0.8231 0.2385 0.7722 0.090 Uiso calc R 1 1 . .
    H H17B 0.8688 0.1946 0.7317 0.090 Uiso calc R 1 1 . .
    C C18 0.81363(13) 0.34669(15) 0.69163(10) 0.0488(6) Uani d . 1 1 . .
    C C19 0.88309(14) 0.36788(17) 0.73889(11) 0.0582(7) Uani d . 1 1 . .
    H H19 0.9157 0.3301 0.7645 0.070 Uiso calc R 1 1 . .
    C C20 0.90333(15) 0.4447(2) 0.74750(13) 0.0669(8) Uani d . 1 1 . .
    H H20 0.9498 0.4589 0.7793 0.080 Uiso calc R 1 1 . .
    C C21 0.85609(17) 0.50128(18) 0.70996(13) 0.0675(7) Uani d . 1 1 . .
    H H21 0.8704 0.5534 0.7161 0.081 Uiso calc R 1 1 . .
    C C22 0.78640(15) 0.47960(15) 0.66253(11) 0.0559(6) Uani d . 1 1 . .
    H H22 0.7543 0.5177 0.6370 0.067 Uiso calc R 1 1 . .
    C C23 0.76414(12) 0.40245(13) 0.65274(10) 0.0426(5) Uani d . 1 1 . .
    C C24 0.68875(12) 0.37855(13) 0.60175(10) 0.0439(5) Uani d . 1 1 . .
    H H24 0.6725 0.3259 0.6090 0.053 Uiso calc R 1 1 . .
    C C25 0.68248(12) 0.39336(14) 0.52855(10) 0.0466(5) Uani d . 1 1 . .
    H H25 0.6570 0.3500 0.5002 0.056 Uiso calc R 1 1 . .
    C C26 0.62359(12) 0.45784(15) 0.53028(10) 0.0482(6) Uani d . 1 1 . .
    C C27 0.75411(12) 0.42248(14) 0.45610(10) 0.0476(5) Uani d . 1 1 . .
    C C28 0.81786(15) 0.39355(18) 0.44128(12) 0.0685(8) Uani d . 1 1 . .
    H H28 0.8577 0.3679 0.4730 0.082 Uiso calc R 1 1 . .
    C C29 0.82196(16) 0.40302(18) 0.37899(13) 0.0721(8) Uani d . 1 1 . .
    H H29 0.8649 0.3837 0.3690 0.087 Uiso calc R 1 1 . .
    C C30 0.76339(15) 0.44063(16) 0.33156(12) 0.0611(7) Uani d . 1 1 . .
    H H30 0.7662 0.4462 0.2895 0.073 Uiso calc R 1 1 . .
    C C31 0.70102(14) 0.46967(15) 0.34697(11) 0.0546(6) Uani d . 1 1 . .
    H H31 0.6615 0.4957 0.3152 0.066 Uiso calc R 1 1 . .
    C C32 0.69594(13) 0.46082(14) 0.40911(11) 0.0507(6) Uani d . 1 1 . .
    H H32 0.6532 0.4808 0.4190 0.061 Uiso calc R 1 1 . .
    C C33 0.58264(13) 0.46822(14) 0.63199(11) 0.0504(6) Uani d . 1 1 . .
    H H33A 0.5624 0.5188 0.6149 0.061 Uiso calc R 1 1 . .
    H H33B 0.6195 0.4760 0.6755 0.061 Uiso calc R 1 1 . .
    C C34 0.51501(12) 0.41862(15) 0.63752(11) 0.0526(6) Uani d . 1 1 . .
    H H34A 0.4729 0.4528 0.6391 0.063 Uiso calc R 1 1 . .
    H H34B 0.4956 0.3871 0.5983 0.063 Uiso calc R 1 1 . .
    O O7 0.08612(10) -0.03084(12) 0.50260(9) 0.0732(6) Uani d . 1 1 . .
    O O8 -0.02514(11) 0.08467(11) 0.77821(10) 0.0750(5) Uani d . 1 1 . .
    O O9 0.27029(12) 0.22602(11) 0.67684(9) 0.0814(6) Uani d . 1 1 . .
    O O10 0.18251(14) 0.31822(12) 0.73090(10) 0.0873(6) Uani d . 1 1 . .
    O O11 0.23893(8) 0.08131(10) 0.51517(7) 0.0545(4) Uani d . 1 1 . .
    O O12 0.05351(10) 0.25116(10) 0.81692(8) 0.0634(5) Uani d . 1 1 . .
    N N3 0.03988(10) 0.12389(12) 0.70535(9) 0.0516(5) Uani d . 1 1 . .
    N N4 0.11730(10) 0.05203(11) 0.59366(8) 0.0495(5) Uani d . 1 1 . .
    C C35 0.10712(19) 0.29037(16) 0.86937(13) 0.0687(7) Uani d . 1 1 . .
    C C36 0.0732(3) 0.33826(19) 0.90397(16) 0.1016(12) Uani d . 1 1 . .
    H H36 0.0191 0.3433 0.8925 0.122 Uiso calc R 1 1 . .
    C C37 0.1232(4) 0.3788(3) 0.9568(2) 0.146(2) Uani d . 1 1 . .
    H H37 0.1017 0.4126 0.9801 0.176 Uiso calc R 1 1 . .
    C C38 0.2030(4) 0.3706(3) 0.9758(3) 0.158(2) Uani d . 1 1 . .
    H H38 0.2352 0.3967 1.0123 0.190 Uiso calc R 1 1 . .
    C C39 0.2332(3) 0.3238(3) 0.9400(2) 0.1273(15) Uani d . 1 1 . .
    H H39 0.2873 0.3184 0.9520 0.153 Uiso calc R 1 1 . .
    C C40 0.1864(2) 0.2834(2) 0.88599(16) 0.0918(10) Uani d . 1 1 . .
    H H40 0.2087 0.2522 0.8616 0.110 Uiso calc R 1 1 . .
    C C41 0.08090(14) 0.18611(14) 0.79130(11) 0.0506(6) Uani d . 1 1 . .
    H H41 0.1279 0.1642 0.8232 0.061 Uiso calc R 1 1 . .
    C C42 0.09050(13) 0.19243(13) 0.72190(11) 0.0471(5) Uani d . 1 1 . .
    H H42 0.1441 0.1811 0.7228 0.057 Uiso calc R 1 1 . .
    C C43 0.02096(14) 0.12327(14) 0.76097(11) 0.0521(6) Uani d . 1 1 . .
    C C44 0.05858(15) 0.26504(16) 0.68418(11) 0.0562(6) Uani d . 1 1 . .
    C C45 -0.01947(17) 0.2737(2) 0.64774(13) 0.0765(9) Uani d . 1 1 . .
    H H45 -0.0540 0.2326 0.6448 0.092 Uiso calc R 1 1 . .
    C C46 -0.0471(2) 0.3434(3) 0.61535(15) 0.1036(14) Uani d . 1 1 . .
    H H46 -0.1000 0.3491 0.5921 0.124 Uiso calc R 1 1 . .
    C C47 0.0032(3) 0.4026(3) 0.61783(17) 0.1100(15) Uani d . 1 1 . .
    H H47 -0.0149 0.4479 0.5944 0.132 Uiso calc R 1 1 . .
    C C48 0.0809(3) 0.39636(19) 0.65468(16) 0.1004(12) Uani d . 1 1 . .
    H H48 0.1149 0.4377 0.6571 0.120 Uiso calc R 1 1 . .
    C C49 0.1083(2) 0.32766(17) 0.68836(13) 0.0713(8) Uani d . 1 1 . .
    C C50 0.2471(2) 0.34862(19) 0.71346(19) 0.0998(11) Uani d . 1 1 . .
    H H50A 0.2698 0.3930 0.7406 0.120 Uiso calc R 1 1 . .
    H H50B 0.2299 0.3650 0.6681 0.120 Uiso calc R 1 1 . .
    C C51 0.3058(2) 0.2846(2) 0.72398(17) 0.0935(10) Uani d . 1 1 . .
    H H51A 0.3535 0.3034 0.7177 0.112 Uiso calc R 1 1 . .
    H H51B 0.3184 0.2640 0.7680 0.112 Uiso calc R 1 1 . .
    C C52 0.30210(13) 0.15310(15) 0.68510(11) 0.0536(6) Uani d . 1 1 . .
    C C53 0.37626(15) 0.1362(2) 0.72771(13) 0.0705(8) Uani d . 1 1 . .
    H H53 0.4073 0.1757 0.7522 0.085 Uiso calc R 1 1 . .
    C C54 0.40356(16) 0.0618(2) 0.73372(14) 0.0803(9) Uani d . 1 1 . .
    H H54 0.4531 0.0508 0.7625 0.096 Uiso calc R 1 1 . .
    C C55 0.35892(18) 0.0031(2) 0.69790(13) 0.0774(9) Uani d . 1 1 . .
    H H55 0.3780 -0.0476 0.7020 0.093 Uiso calc R 1 1 . .
    C C56 0.28482(15) 0.01966(16) 0.65534(11) 0.0592(6) Uani d . 1 1 . .
    H H56 0.2542 -0.0204 0.6313 0.071 Uiso calc R 1 1 . .
    C C57 0.25554(12) 0.09451(13) 0.64801(10) 0.0427(5) Uani d . 1 1 . .
    C C58 0.17667(12) 0.11307(13) 0.59957(10) 0.0436(5) Uani d . 1 1 . .
    H H58 0.1580 0.1652 0.6055 0.052 Uiso calc R 1 1 . .
    C C59 0.16737(12) 0.09423(14) 0.52655(10) 0.0474(5) Uani d . 1 1 . .
    H H59 0.1360 0.1338 0.4969 0.057 Uiso calc R 1 1 . .
    C C60 0.11648(13) 0.02564(16) 0.53458(11) 0.0522(6) Uani d . 1 1 . .
    C C61 0.23611(12) 0.07508(14) 0.45046(10) 0.0461(5) Uani d . 1 1 . .
    C C62 0.29714(16) 0.10742(19) 0.43439(13) 0.0752(9) Uani d . 1 1 . .
    H H62 0.3367 0.1339 0.4658 0.090 Uiso calc R 1 1 . .
    C C63 0.29951(17) 0.10048(19) 0.37165(13) 0.0788(9) Uani d . 1 1 . .
    H H63 0.3409 0.1225 0.3609 0.095 Uiso calc R 1 1 . .
    C C64 0.24212(15) 0.06174(15) 0.32478(11) 0.0571(6) Uani d . 1 1 . .
    H H64 0.2443 0.0574 0.2825 0.069 Uiso calc R 1 1 . .
    C C65 0.18145(14) 0.02940(14) 0.34073(11) 0.0516(6) Uani d . 1 1 . .
    H H65 0.1422 0.0028 0.3092 0.062 Uiso calc R 1 1 . .
    C C66 0.17816(13) 0.03615(14) 0.40402(10) 0.0489(6) Uani d . 1 1 . .
    H H66 0.1367 0.0143 0.4147 0.059 Uiso calc R 1 1 . .
    C C67 0.08087(14) 0.02224(15) 0.63947(12) 0.0567(6) Uani d . 1 1 . .
    H H67A 0.1210 0.0153 0.6815 0.068 Uiso calc R 1 1 . .
    H H67B 0.0591 -0.0286 0.6246 0.068 Uiso calc R 1 1 . .
    C C68 0.01636(13) 0.07316(17) 0.64897(12) 0.0628(7) Uani d . 1 1 . .
    H H68A -0.0050 0.1049 0.6101 0.075 Uiso calc R 1 1 . .
    H H68B -0.0253 0.0397 0.6526 0.075 Uiso calc R 1 1 . .
    O O13 0.64589(13) 0.69087(14) 0.51650(12) 0.1002(7) Uani d . 1 1 . .
    O O14 0.67151(18) 0.64668(18) 0.61737(13) 0.1269(9) Uani d . 1 1 . .
    C C69 0.5398(2) 0.6845(2) 0.5557(2) 0.1183(13) Uani d . 1 1 . .
    H H69A 0.5112 0.6431 0.5285 0.178 Uiso calc R 1 1 . .
    H H69B 0.5238 0.7333 0.5340 0.178 Uiso calc R 1 1 . .
    H H69C 0.5293 0.6843 0.5965 0.178 Uiso calc R 1 1 . .
    C C70 0.6249(2) 0.6732(2) 0.56792(18) 0.0894(10) Uani d . 1 1 . .
    C C71 0.7275(2) 0.6741(3) 0.5224(2) 0.1394(17) Uani d . 1 1 . .
    H H71A 0.7626 0.7059 0.5564 0.167 Uiso calc R 1 1 . .
    H H71B 0.7394 0.6198 0.5333 0.167 Uiso calc R 1 1 . .
    C C72 0.7356(3) 0.6917(4) 0.4603(3) 0.187(3) Uani d . 1 1 . .
    H H72A 0.6979 0.6625 0.4268 0.280 Uiso calc R 1 1 . .
    H H72B 0.7874 0.6782 0.4607 0.280 Uiso calc R 1 1 . .
    H H72C 0.7270 0.7463 0.4515 0.280 Uiso calc R 1 1 . .
loop_
    _atom_site_aniso_label
    _atom_site_aniso_U_11
    _atom_site_aniso_U_22
    _atom_site_aniso_U_33
    _atom_site_aniso_U_12
    _atom_site_aniso_U_13
    _atom_site_aniso_U_23
    O1 0.0629(10) 0.0937(14) 0.0532(10) 0.0301(10) 0.0288(8) 0.0327(10)
    O2 0.0679(11) 0.0809(13) 0.0716(12) 0.0114(10) 0.0459(10) 0.0080(10)
    O3 0.0805(12) 0.0558(12) 0.0588(11) 0.0143(10) 0.0050(9) 0.0102(9)
    O4 0.0673(11) 0.0669(12) 0.0752(13) 0.0155(9) 0.0121(10) -0.0115(10)
    O5 0.0451(8) 0.0895(12) 0.0327(8) 0.0076(8) 0.0188(7) 0.0068(8)
    O6 0.0673(10) 0.0610(10) 0.0375(8) -0.0207(8) 0.0196(7) 0.0042(7)
    N1 0.0469(10) 0.0603(12) 0.0444(11) 0.0092(9) 0.0243(8) 0.0148(9)
    N2 0.0472(10) 0.0637(12) 0.0382(10) 0.0142(9) 0.0219(8) 0.0149(9)
    C1 0.0575(14) 0.0792(19) 0.0360(13) -0.0279(13) 0.0135(11) 0.0048(13)
    C2 0.0846(19) 0.093(2) 0.0494(16) -0.0148(17) 0.0288(14) 0.0006(15)
    C3 0.103(2) 0.133(3) 0.0557(19) -0.039(2) 0.0420(17) -0.010(2)
    C4 0.121(3) 0.161(4) 0.0485(19) -0.064(3) 0.0388(19) 0.002(2)
    C5 0.145(3) 0.122(3) 0.065(2) -0.044(3) 0.033(2) 0.030(2)
    C6 0.099(2) 0.083(2) 0.0595(18) -0.0216(18) 0.0262(16) 0.0180(16)
    C7 0.0476(12) 0.0528(14) 0.0373(12) -0.0109(11) 0.0171(9) 0.0042(10)
    C8 0.0429(11) 0.0527(14) 0.0388(12) 0.0010(10) 0.0173(9) 0.0097(10)
    C9 0.0450(12) 0.0607(15) 0.0455(13) -0.0054(11) 0.0242(10) 0.0057(11)
    C10 0.0571(14) 0.0587(15) 0.0357(12) -0.0058(12) 0.0168(10) 0.0061(11)
    C11 0.0685(17) 0.097(2) 0.0555(17) -0.0120(16) 0.0076(14) -0.0075(16)
    C12 0.102(3) 0.122(3) 0.065(2) -0.032(3) -0.0015(18) -0.015(2)
    C13 0.146(4) 0.083(3) 0.068(2) -0.034(3) 0.016(2) -0.0200(19)
    C14 0.118(3) 0.0595(19) 0.0642(19) -0.0030(18) 0.0242(18) -0.0039(15)
    C15 0.0758(17) 0.0550(16) 0.0455(14) -0.0040(14) 0.0169(13) 0.0033(12)
    C16 0.083(2) 0.0571(18) 0.100(2) 0.0284(16) 0.0317(17) 0.0122(16)
    C17 0.0671(17) 0.0720(19) 0.081(2) 0.0288(16) 0.0170(15) 0.0269(16)
    C18 0.0508(13) 0.0615(16) 0.0386(12) 0.0093(12) 0.0209(10) 0.0029(11)
    C19 0.0480(13) 0.085(2) 0.0441(14) 0.0124(13) 0.0180(11) 0.0007(13)
    C20 0.0535(15) 0.104(2) 0.0479(15) -0.0090(16) 0.0226(12) -0.0068(15)
    C21 0.0807(19) 0.0758(19) 0.0549(16) -0.0181(16) 0.0343(15) -0.0066(15)
    C22 0.0660(15) 0.0625(17) 0.0456(14) 0.0029(13) 0.0268(12) 0.0063(12)
    C23 0.0492(12) 0.0527(14) 0.0335(11) 0.0052(11) 0.0237(10) 0.0066(10)
    C24 0.0487(12) 0.0501(13) 0.0368(12) 0.0055(10) 0.0193(10) 0.0067(10)
    C25 0.0458(12) 0.0620(15) 0.0340(11) 0.0037(11) 0.0157(9) 0.0049(10)
    C26 0.0426(12) 0.0682(16) 0.0375(12) 0.0073(11) 0.0182(10) 0.0117(11)
    C27 0.0485(12) 0.0650(15) 0.0334(12) -0.0013(11) 0.0191(10) 0.0009(11)
    C28 0.0596(15) 0.105(2) 0.0479(15) 0.0214(15) 0.0276(12) 0.0132(14)
    C29 0.0701(17) 0.102(2) 0.0581(17) 0.0154(16) 0.0402(14) 0.0052(15)
    C30 0.0754(17) 0.0769(18) 0.0411(14) -0.0081(14) 0.0327(13) 0.0011(13)
    C31 0.0622(15) 0.0638(16) 0.0398(13) -0.0039(12) 0.0193(11) 0.0055(11)
    C32 0.0508(13) 0.0649(16) 0.0410(13) 0.0046(12) 0.0211(10) 0.0044(11)
    C33 0.0545(13) 0.0589(15) 0.0471(13) 0.0135(11) 0.0293(11) 0.0126(11)
    C34 0.0445(12) 0.0699(16) 0.0481(13) 0.0143(11) 0.0216(10) 0.0211(12)
    O7 0.0749(12) 0.0944(14) 0.0594(11) -0.0356(11) 0.0341(9) -0.0355(10)
    O8 0.0878(13) 0.0758(13) 0.0845(14) -0.0058(11) 0.0600(11) -0.0011(10)
    O9 0.0924(14) 0.0577(13) 0.0716(13) -0.0242(11) -0.0050(10) -0.0041(10)
    O10 0.1087(16) 0.0700(13) 0.0707(14) -0.0264(12) 0.0113(12) 0.0074(11)
    O11 0.0440(8) 0.0917(13) 0.0311(8) -0.0079(8) 0.0167(6) -0.0012(8)
    O12 0.0800(11) 0.0635(11) 0.0474(10) 0.0159(9) 0.0216(9) -0.0108(8)
    N3 0.0498(11) 0.0667(13) 0.0455(11) -0.0117(10) 0.0253(9) -0.0141(9)
    N4 0.0491(10) 0.0665(13) 0.0386(10) -0.0179(9) 0.0223(8) -0.0150(9)
    C35 0.103(2) 0.0580(17) 0.0463(15) -0.0021(16) 0.0264(15) 0.0010(13)
    C36 0.167(3) 0.077(2) 0.073(2) 0.003(2) 0.057(2) -0.0237(18)
    C37 0.249(6) 0.098(3) 0.100(4) -0.018(4) 0.066(4) -0.048(3)
    C38 0.229(7) 0.122(4) 0.094(4) -0.050(5) 0.012(4) -0.036(3)
    C39 0.138(4) 0.112(3) 0.104(3) -0.036(3) 0.000(3) -0.011(3)
    C40 0.104(3) 0.084(2) 0.075(2) -0.008(2) 0.0113(19) -0.0140(18)
    C41 0.0604(14) 0.0524(14) 0.0397(13) 0.0122(11) 0.0171(11) -0.0046(11)
    C42 0.0459(12) 0.0529(14) 0.0460(13) 0.0001(11) 0.0196(10) -0.0070(11)
    C43 0.0567(14) 0.0582(15) 0.0508(14) 0.0069(12) 0.0304(11) -0.0009(11)
    C44 0.0662(16) 0.0708(18) 0.0381(13) 0.0129(14) 0.0256(11) -0.0018(12)
    C45 0.0727(18) 0.117(3) 0.0509(16) 0.0300(18) 0.0350(14) 0.0157(16)
    C46 0.113(3) 0.161(4) 0.0489(18) 0.076(3) 0.0432(19) 0.030(2)
    C47 0.184(5) 0.101(3) 0.053(2) 0.066(3) 0.048(3) 0.018(2)
    C48 0.183(4) 0.055(2) 0.058(2) 0.014(2) 0.032(2) 0.0022(16)
    C49 0.107(2) 0.0581(18) 0.0475(16) 0.0031(17) 0.0233(16) -0.0022(13)
    C50 0.130(3) 0.061(2) 0.105(3) -0.048(2) 0.034(2) -0.0126(19)
    C51 0.097(2) 0.073(2) 0.097(3) -0.045(2) 0.0135(19) -0.0191(19)
    C52 0.0526(14) 0.0641(17) 0.0454(14) -0.0168(12) 0.0172(11) 0.0019(12)
    C53 0.0490(15) 0.107(3) 0.0533(16) -0.0250(16) 0.0127(12) -0.0007(16)
    C54 0.0500(16) 0.137(3) 0.0536(17) 0.0135(19) 0.0158(13) 0.0057(19)
    C55 0.084(2) 0.101(2) 0.0478(16) 0.0341(19) 0.0209(15) 0.0052(16)
    C56 0.0702(16) 0.0669(18) 0.0413(13) 0.0053(13) 0.0189(12) -0.0057(12)
    C57 0.0461(12) 0.0563(15) 0.0304(11) -0.0085(11) 0.0188(9) -0.0011(10)
    C58 0.0445(12) 0.0527(14) 0.0359(11) -0.0063(10) 0.0163(9) -0.0038(10)
    C59 0.0430(12) 0.0665(16) 0.0340(12) -0.0027(11) 0.0143(9) -0.0018(11)
    C60 0.0435(12) 0.0775(18) 0.0381(12) -0.0106(12) 0.0167(10) -0.0148(12)
    C61 0.0471(12) 0.0612(15) 0.0330(11) -0.0030(11) 0.0169(10) 0.0027(10)
    C62 0.0686(17) 0.114(2) 0.0489(15) -0.0386(17) 0.0273(13) -0.0134(15)
    C63 0.0793(19) 0.116(3) 0.0559(17) -0.0335(18) 0.0419(15) -0.0120(16)
    C64 0.0710(16) 0.0698(17) 0.0387(13) 0.0068(13) 0.0291(12) 0.0011(12)
    C65 0.0555(13) 0.0596(15) 0.0407(13) 0.0043(12) 0.0171(10) -0.0047(11)
    C66 0.0466(12) 0.0619(15) 0.0415(13) -0.0039(11) 0.0188(10) 0.0009(11)
    C67 0.0663(15) 0.0621(16) 0.0539(14) -0.0193(12) 0.0365(12) -0.0153(12)
    C68 0.0493(13) 0.091(2) 0.0537(15) -0.0201(13) 0.0249(11) -0.0268(14)
    O13 0.0974(16) 0.1138(19) 0.0950(17) 0.0069(14) 0.0389(13) 0.0220(14)
    O14 0.144(2) 0.143(3) 0.0833(18) 0.0065(19) 0.0226(17) 0.0098(17)
    C69 0.123(3) 0.116(3) 0.137(4) 0.025(3) 0.071(3) 0.013(3)
    C70 0.117(3) 0.080(2) 0.073(2) -0.003(2) 0.032(2) 0.0031(18)
    C71 0.096(3) 0.187(5) 0.148(4) 0.013(3) 0.056(3) 0.046(4)
    C72 0.139(4) 0.261(7) 0.190(6) 0.011(4) 0.094(4) 0.060(5)
_geom_special_details
;
All e.s.d.'s (except the e.s.d. in the dihedral angle between two l.s. planes)
are estimated using the full covariance matrix. The cell e.s.d.'s are taken
into account individually in the estimation of e.s.d.'s in distances, angles
and torsion angles; correlations between e.s.d.'s in cell parameters are only
used when they are defined by crystal symmetry. An approximate (isotropic)
treatment of cell e.s.d.'s is used for estimating e.s.d.'s involving l.s.
planes.
;
loop_
    _geom_bond_atom_site_label_1
    _geom_bond_atom_site_label_2
    _geom_bond_site_symmetry_2
    _geom_bond_distance
    _geom_bond_publ_flag
    O1 C26 . 1.208(3) ?
    O2 C9 . 1.213(3) ?
    O3 C18 . 1.368(3) ?
    O3 C17 . 1.436(3) ?
    O4 C15 . 1.363(3) ?
    O4 C16 . 1.428(3) ?
    O5 C27 . 1.390(2) ?
    O5 C25 . 1.410(2) ?
    O6 C1 . 1.383(3) ?
    O6 C7 . 1.415(2) ?
    N1 C9 . 1.352(3) ?
    N1 C34 . 1.448(3) ?
    N1 C8 . 1.471(3) ?
    N2 C26 . 1.350(3) ?
    N2 C33 . 1.457(3) ?
    N2 C24 . 1.478(3) ?
    C1 C2 . 1.377(4) ?
    C1 C6 . 1.379(4) ?
    C2 C3 . 1.386(4) ?
    C2 H2 . 0.9300 ?
    C3 C4 . 1.362(5) ?
    C3 H3 . 0.9300 ?
    C4 C5 . 1.373(5) ?
    C4 H4 . 0.9300 ?
    C5 C6 . 1.386(4) ?
    C5 H5 . 0.9300 ?
    C6 H6 . 0.9300 ?
    C7 C9 . 1.540(3) ?
    C7 C8 . 1.565(3) ?
    C7 H7 . 0.9800 ?
    C8 C10 . 1.498(3) ?
    C8 H8 . 0.9800 ?
    C10 C11 . 1.375(3) ?
    C10 C15 . 1.396(3) ?
    C11 C12 . 1.382(5) ?
    C11 H11 . 0.9300 ?
    C12 C13 . 1.355(5) ?
    C12 H12 . 0.9300 ?
    C13 C14 . 1.389(5) ?
    C13 H13 . 0.9300 ?
    C14 C15 . 1.390(4) ?
    C14 H14 . 0.9300 ?
    C16 C17 . 1.487(4) ?
    C16 H16A . 0.9700 ?
    C16 H16B . 0.9700 ?
    C17 H17A . 0.9700 ?
    C17 H17B . 0.9700 ?
    C18 C19 . 1.387(3) ?
    C18 C23 . 1.393(3) ?
    C19 C20 . 1.368(4) ?
    C19 H19 . 0.9300 ?
    C20 C21 . 1.373(4) ?
    C20 H20 . 0.9300 ?
    C21 C22 . 1.393(4) ?
    C21 H21 . 0.9300 ?
    C22 C23 . 1.383(3) ?
    C22 H22 . 0.9300 ?
    C23 C24 . 1.506(3) ?
    C24 C25 . 1.569(3) ?
    C24 H24 . 0.9800 ?
    C25 C26 . 1.544(3) ?
    C25 H25 . 0.9800 ?
    C27 C32 . 1.372(3) ?
    C27 C28 . 1.382(3) ?
    C28 C29 . 1.380(3) ?
    C28 H28 . 0.9300 ?
    C29 C30 . 1.374(4) ?
    C29 H29 . 0.9300 ?
    C30 C31 . 1.366(3) ?
    C30 H30 . 0.9300 ?
    C31 C32 . 1.382(3) ?
    C31 H31 . 0.9300 ?
    C32 H32 . 0.9300 ?
    C33 C34 . 1.524(3) ?
    C33 H33A . 0.9700 ?
    C33 H33B . 0.9700 ?
    C34 H34A . 0.9700 ?
    C34 H34B . 0.9700 ?
    O7 C60 . 1.216(3) ?
    O8 C43 . 1.212(3) ?
    O9 C52 . 1.367(3) ?
    O9 C51 . 1.429(3) ?
    O10 C49 . 1.369(4) ?
    O10 C50 . 1.434(4) ?
    O11 C61 . 1.386(2) ?
    O11 C59 . 1.407(2) ?
    O12 C35 . 1.403(3) ?
    O12 C41 . 1.406(3) ?
    N3 C43 . 1.350(3) ?
    N3 C68 . 1.446(3) ?
    N3 C42 . 1.463(3) ?
    N4 C60 . 1.349(3) ?
    N4 C67 . 1.446(3) ?
    N4 C58 . 1.476(3) ?
    C35 C40 . 1.364(4) ?
    C35 C36 . 1.380(4) ?
    C36 C37 . 1.394(6) ?
    C36 H36 . 0.9300 ?
    C37 C38 . 1.370(7) ?
    C37 H37 . 0.9300 ?
    C38 C39 . 1.346(7) ?
    C38 H38 . 0.9300 ?
    C39 C40 . 1.387(5) ?
    C39 H39 . 0.9300 ?
    C40 H40 . 0.9300 ?
    C41 C43 . 1.520(3) ?
    C41 C42 . 1.566(3) ?
    C41 H41 . 0.9800 ?
    C42 C44 . 1.501(3) ?
    C42 H42 . 0.9800 ?
    C44 C45 . 1.383(4) ?
    C44 C49 . 1.385(4) ?
    C45 C46 . 1.397(5) ?
    C45 H45 . 0.9300 ?
    C46 C47 . 1.355(6) ?
    C46 H46 . 0.9300 ?
    C47 C48 . 1.375(6) ?
    C47 H47 . 0.9300 ?
    C48 C49 . 1.392(4) ?
    C48 H48 . 0.9300 ?
    C50 C51 . 1.493(5) ?
    C50 H50A . 0.9700 ?
    C50 H50B . 0.9700 ?
    C51 H51A . 0.9700 ?
    C51 H51B . 0.9700 ?
    C52 C53 . 1.389(4) ?
    C52 C57 . 1.389(3) ?
    C53 C54 . 1.363(4) ?
    C53 H53 . 0.9300 ?
    C54 C55 . 1.366(4) ?
    C54 H54 . 0.9300 ?
    C55 C56 . 1.387(4) ?
    C55 H55 . 0.9300 ?
    C56 C57 . 1.381(3) ?
    C56 H56 . 0.9300 ?
    C57 C58 . 1.505(3) ?
    C58 C59 . 1.565(3) ?
    C58 H58 . 0.9800 ?
    C59 C60 . 1.538(3) ?
    C59 H59 . 0.9800 ?
    C61 C66 . 1.369(3) ?
    C61 C62 . 1.374(3) ?
    C62 C63 . 1.374(3) ?
    C62 H62 . 0.9300 ?
    C63 C64 . 1.366(4) ?
    C63 H63 . 0.9300 ?
    C64 C65 . 1.367(3) ?
    C64 H64 . 0.9300 ?
    C65 C66 . 1.391(3) ?
    C65 H65 . 0.9300 ?
    C66 H66 . 0.9300 ?
    C67 C68 . 1.522(3) ?
    C67 H67A . 0.9700 ?
    C67 H67B . 0.9700 ?
    C68 H68A . 0.9700 ?
    C68 H68B . 0.9700 ?
    O13 C70 . 1.319(4) ?
    O13 C71 . 1.464(4) ?
    O14 C70 . 1.216(4) ?
    C69 C70 . 1.484(5) ?
    C69 H69A . 0.9600 ?
    C69 H69B . 0.9600 ?
    C69 H69C . 0.9600 ?
    C71 C72 . 1.428(6) ?
    C71 H71A . 0.9700 ?
    C71 H71B . 0.9700 ?
    C72 H72A . 0.9600 ?
    C72 H72B . 0.9600 ?
    C72 H72C . 0.9600 ?
loop_
    _geom_angle_atom_site_label_1
    _geom_angle_atom_site_label_2
    _geom_angle_atom_site_label_3
    _geom_angle_site_symmetry_1
    _geom_angle_site_symmetry_3
    _geom_angle
    _geom_angle_publ_flag
    C18 O3 C17 . . 118.4(2) ?
    C15 O4 C16 . . 120.3(2) ?
    C27 O5 C25 . . 116.36(16) ?
    C1 O6 C7 . . 116.40(18) ?
    C9 N1 C34 . . 130.60(19) ?
    C9 N1 C8 . . 96.39(16) ?
    C34 N1 C8 . . 132.96(17) ?
    C26 N2 C33 . . 129.37(19) ?
    C26 N2 C24 . . 96.51(16) ?
    C33 N2 C24 . . 133.49(17) ?
    C2 C1 C6 . . 121.0(2) ?
    C2 C1 O6 . . 122.6(2) ?
    C6 C1 O6 . . 116.4(3) ?
    C1 C2 C3 . . 119.5(3) ?
    C1 C2 H2 . . 120.3 ?
    C3 C2 H2 . . 120.3 ?
    C4 C3 C2 . . 120.3(4) ?
    C4 C3 H3 . . 119.9 ?
    C2 C3 H3 . . 119.9 ?
    C3 C4 C5 . . 119.7(3) ?
    C3 C4 H4 . . 120.1 ?
    C5 C4 H4 . . 120.1 ?
    C4 C5 C6 . . 121.4(4) ?
    C4 C5 H5 . . 119.3 ?
    C6 C5 H5 . . 119.3 ?
    C1 C6 C5 . . 118.1(3) ?
    C1 C6 H6 . . 121.0 ?
    C5 C6 H6 . . 121.0 ?
    O6 C7 C9 . . 119.80(17) ?
    O6 C7 C8 . . 113.81(18) ?
    C9 C7 C8 . . 85.39(15) ?
    O6 C7 H7 . . 111.8 ?
    C9 C7 H7 . . 111.8 ?
    C8 C7 H7 . . 111.8 ?
    N1 C8 C10 . . 115.24(18) ?
    N1 C8 C7 . . 86.23(15) ?
    C10 C8 C7 . . 116.93(17) ?
    N1 C8 H8 . . 112.0 ?
    C10 C8 H8 . . 112.0 ?
    C7 C8 H8 . . 112.0 ?
    O2 C9 N1 . . 131.5(2) ?
    O2 C9 C7 . . 137.0(2) ?
    N1 C9 C7 . . 91.51(17) ?
    C11 C10 C15 . . 118.2(3) ?
    C11 C10 C8 . . 123.2(2) ?
    C15 C10 C8 . . 118.6(2) ?
    C10 C11 C12 . . 121.1(3) ?
    C10 C11 H11 . . 119.5 ?
    C12 C11 H11 . . 119.5 ?
    C13 C12 C11 . . 120.2(3) ?
    C13 C12 H12 . . 119.9 ?
    C11 C12 H12 . . 119.9 ?
    C12 C13 C14 . . 121.1(3) ?
    C12 C13 H13 . . 119.5 ?
    C14 C13 H13 . . 119.5 ?
    C13 C14 C15 . . 118.3(3) ?
    C13 C14 H14 . . 120.9 ?
    C15 C14 H14 . . 120.9 ?
    O4 C15 C14 . . 123.7(3) ?
    O4 C15 C10 . . 114.9(2) ?
    C14 C15 C10 . . 121.2(3) ?
    O4 C16 C17 . . 106.5(2) ?
    O4 C16 H16A . . 110.4 ?
    C17 C16 H16A . . 110.4 ?
    O4 C16 H16B . . 110.4 ?
    C17 C16 H16B . . 110.4 ?
    H16A C16 H16B . . 108.6 ?
    O3 C17 C16 . . 106.4(2) ?
    O3 C17 H17A . . 110.4 ?
    C16 C17 H17A . . 110.4 ?
    O3 C17 H17B . . 110.4 ?
    C16 C17 H17B . . 110.4 ?
    H17A C17 H17B . . 108.6 ?
    O3 C18 C19 . . 122.8(2) ?
    O3 C18 C23 . . 116.1(2) ?
    C19 C18 C23 . . 121.0(2) ?
    C20 C19 C18 . . 119.5(3) ?
    C20 C19 H19 . . 120.2 ?
    C18 C19 H19 . . 120.2 ?
    C19 C20 C21 . . 121.1(3) ?
    C19 C20 H20 . . 119.5 ?
    C21 C20 H20 . . 119.5 ?
    C20 C21 C22 . . 119.1(3) ?
    C20 C21 H21 . . 120.4 ?
    C22 C21 H21 . . 120.4 ?
    C23 C22 C21 . . 121.2(2) ?
    C23 C22 H22 . . 119.4 ?
    C21 C22 H22 . . 119.4 ?
    C22 C23 C18 . . 118.0(2) ?
    C22 C23 C24 . . 121.6(2) ?
    C18 C23 C24 . . 120.4(2) ?
    N2 C24 C23 . . 114.57(18) ?
    N2 C24 C25 . . 85.82(15) ?
    C23 C24 C25 . . 116.63(17) ?
    N2 C24 H24 . . 112.4 ?
    C23 C24 H24 . . 112.4 ?
    C25 C24 H24 . . 112.4 ?
    O5 C25 C26 . . 119.82(19) ?
    O5 C25 C24 . . 113.38(17) ?
    C26 C25 C24 . . 85.41(15) ?
    O5 C25 H25 . . 111.9 ?
    C26 C25 H25 . . 111.9 ?
    C24 C25 H25 . . 111.9 ?
    O1 C26 N2 . . 132.0(2) ?
    O1 C26 C25 . . 136.64(19) ?
    N2 C26 C25 . . 91.35(17) ?
    C32 C27 C28 . . 119.9(2) ?
    C32 C27 O5 . . 123.30(19) ?
    C28 C27 O5 . . 116.8(2) ?
    C29 C28 C27 . . 119.5(2) ?
    C29 C28 H28 . . 120.3 ?
    C27 C28 H28 . . 120.3 ?
    C30 C29 C28 . . 120.9(2) ?
    C30 C29 H29 . . 119.6 ?
    C28 C29 H29 . . 119.6 ?
    C31 C30 C29 . . 119.1(2) ?
    C31 C30 H30 . . 120.4 ?
    C29 C30 H30 . . 120.4 ?
    C30 C31 C32 . . 120.8(2) ?
    C30 C31 H31 . . 119.6 ?
    C32 C31 H31 . . 119.6 ?
    C27 C32 C31 . . 119.8(2) ?
    C27 C32 H32 . . 120.1 ?
    C31 C32 H32 . . 120.1 ?
    N2 C33 C34 . . 114.7(2) ?
    N2 C33 H33A . . 108.6 ?
    C34 C33 H33A . . 108.6 ?
    N2 C33 H33B . . 108.6 ?
    C34 C33 H33B . . 108.6 ?
    H33A C33 H33B . . 107.6 ?
    N1 C34 C33 . . 114.73(18) ?
    N1 C34 H34A . . 108.6 ?
    C33 C34 H34A . . 108.6 ?
    N1 C34 H34B . . 108.6 ?
    C33 C34 H34B . . 108.6 ?
    H34A C34 H34B . . 107.6 ?
    C52 O9 C51 . . 118.7(2) ?
    C49 O10 C50 . . 118.9(2) ?
    C61 O11 C59 . . 116.70(16) ?
    C35 O12 C41 . . 117.5(2) ?
    C43 N3 C68 . . 130.9(2) ?
    C43 N3 C42 . . 96.04(17) ?
    C68 N3 C42 . . 133.09(18) ?
    C60 N4 C67 . . 131.1(2) ?
    C60 N4 C58 . . 96.23(16) ?
    C67 N4 C58 . . 132.03(17) ?
    C40 C35 C36 . . 121.3(3) ?
    C40 C35 O12 . . 124.3(3) ?
    C36 C35 O12 . . 114.4(3) ?
    C35 C36 C37 . . 117.3(4) ?
    C35 C36 H36 . . 121.3 ?
    C37 C36 H36 . . 121.3 ?
    C38 C37 C36 . . 122.3(5) ?
    C38 C37 H37 . . 118.8 ?
    C36 C37 H37 . . 118.8 ?
    C39 C38 C37 . . 118.0(5) ?
    C39 C38 H38 . . 121.0 ?
    C37 C38 H38 . . 121.0 ?
    C38 C39 C40 . . 122.2(5) ?
    C38 C39 H39 . . 118.9 ?
    C40 C39 H39 . . 118.9 ?
    C35 C40 C39 . . 118.7(4) ?
    C35 C40 H40 . . 120.6 ?
    C39 C40 H40 . . 120.6 ?
    O12 C41 C43 . . 116.36(19) ?
    O12 C41 C42 . . 118.80(19) ?
    C43 C41 C42 . . 85.36(16) ?
    O12 C41 H41 . . 111.3 ?
    C43 C41 H41 . . 111.3 ?
    C42 C41 H41 . . 111.3 ?
    N3 C42 C44 . . 115.9(2) ?
    N3 C42 C41 . . 85.74(16) ?
    C44 C42 C41 . . 115.83(18) ?
    N3 C42 H42 . . 112.3 ?
    C44 C42 H42 . . 112.3 ?
    C41 C42 H42 . . 112.3 ?
    O8 C43 N3 . . 132.2(2) ?
    O8 C43 C41 . . 136.1(2) ?
    N3 C43 C41 . . 91.69(17) ?
    C45 C44 C49 . . 118.2(3) ?
    C45 C44 C42 . . 122.8(3) ?
    C49 C44 C42 . . 119.0(2) ?
    C44 C45 C46 . . 120.8(3) ?
    C44 C45 H45 . . 119.6 ?
    C46 C45 H45 . . 119.6 ?
    C47 C46 C45 . . 119.9(4) ?
    C47 C46 H46 . . 120.0 ?
    C45 C46 H46 . . 120.0 ?
    C46 C47 C48 . . 120.6(4) ?
    C46 C47 H47 . . 119.7 ?
    C48 C47 H47 . . 119.7 ?
    C47 C48 C49 . . 119.5(4) ?
    C47 C48 H48 . . 120.2 ?
    C49 C48 H48 . . 120.2 ?
    O10 C49 C44 . . 115.1(2) ?
    O10 C49 C48 . . 123.9(3) ?
    C44 C49 C48 . . 120.8(3) ?
    O10 C50 C51 . . 106.7(3) ?
    O10 C50 H50A . . 110.4 ?
    C51 C50 H50A . . 110.4 ?
    O10 C50 H50B . . 110.4 ?
    C51 C50 H50B . . 110.4 ?
    H50A C50 H50B . . 108.6 ?
    O9 C51 C50 . . 106.1(3) ?
    O9 C51 H51A . . 110.5 ?
    C50 C51 H51A . . 110.5 ?
    O9 C51 H51B . . 110.5 ?
    C50 C51 H51B . . 110.5 ?
    H51A C51 H51B . . 108.7 ?
    O9 C52 C53 . . 123.6(2) ?
    O9 C52 C57 . . 116.1(2) ?
    C53 C52 C57 . . 120.4(3) ?
    C54 C53 C52 . . 120.1(3) ?
    C54 C53 H53 . . 120.0 ?
    C52 C53 H53 . . 120.0 ?
    C53 C54 C55 . . 120.7(3) ?
    C53 C54 H54 . . 119.6 ?
    C55 C54 H54 . . 119.6 ?
    C54 C55 C56 . . 119.4(3) ?
    C54 C55 H55 . . 120.3 ?
    C56 C55 H55 . . 120.3 ?
    C57 C56 C55 . . 121.3(3) ?
    C57 C56 H56 . . 119.3 ?
    C55 C56 H56 . . 119.4 ?
    C56 C57 C52 . . 118.2(2) ?
    C56 C57 C58 . . 121.3(2) ?
    C52 C57 C58 . . 120.6(2) ?
    N4 C58 C57 . . 114.02(18) ?
    N4 C58 C59 . . 85.72(15) ?
    C57 C58 C59 . . 115.33(17) ?
    N4 C58 H58 . . 113.0 ?
    C57 C58 H58 . . 113.0 ?
    C59 C58 H58 . . 113.0 ?
    O11 C59 C60 . . 120.8(2) ?
    O11 C59 C58 . . 113.64(17) ?
    C60 C59 C58 . . 85.43(15) ?
    O11 C59 H59 . . 111.5 ?
    C60 C59 H59 . . 111.5 ?
    C58 C59 H59 . . 111.5 ?
    O7 C60 N4 . . 132.2(2) ?
    O7 C60 C59 . . 136.5(2) ?
    N4 C60 C59 . . 91.30(18) ?
    C66 C61 C62 . . 119.9(2) ?
    C66 C61 O11 . . 123.28(18) ?
    C62 C61 O11 . . 116.8(2) ?
    C61 C62 C63 . . 119.7(2) ?
    C61 C62 H62 . . 120.2 ?
    C63 C62 H62 . . 120.2 ?
    C64 C63 C62 . . 121.1(2) ?
    C64 C63 H63 . . 119.4 ?
    C62 C63 H63 . . 119.4 ?
    C63 C64 C65 . . 119.3(2) ?
    C63 C64 H64 . . 120.3 ?
    C65 C64 H64 . . 120.3 ?
    C64 C65 C66 . . 120.2(2) ?
    C64 C65 H65 . . 119.9 ?
    C66 C65 H65 . . 119.9 ?
    C61 C66 C65 . . 119.8(2) ?
    C61 C66 H66 . . 120.1 ?
    C65 C66 H66 . . 120.1 ?
    N4 C67 C68 . . 115.0(2) ?
    N4 C67 H67A . . 108.5 ?
    C68 C67 H67A . . 108.5 ?
    N4 C67 H67B . . 108.5 ?
    C68 C67 H67B . . 108.5 ?
    H67A C67 H67B . . 107.5 ?
    N3 C68 C67 . . 115.5(2) ?
    N3 C68 H68A . . 108.4 ?
    C67 C68 H68A . . 108.4 ?
    N3 C68 H68B . . 108.4 ?
    C67 C68 H68B . . 108.4 ?
    H68A C68 H68B . . 107.5 ?
    C70 O13 C71 . . 115.7(3) ?
    C70 C69 H69A . . 109.5 ?
    C70 C69 H69B . . 109.5 ?
    H69A C69 H69B . . 109.5 ?
    C70 C69 H69C . . 109.5 ?
    H69A C69 H69C . . 109.5 ?
    H69B C69 H69C . . 109.5 ?
    O14 C70 O13 . . 121.4(4) ?
    O14 C70 C69 . . 126.2(4) ?
    O13 C70 C69 . . 112.3(3) ?
    C72 C71 O13 . . 106.2(4) ?
    C72 C71 H71A . . 110.5 ?
    O13 C71 H71A . . 110.5 ?
    C72 C71 H71B . . 110.5 ?
    O13 C71 H71B . . 110.5 ?
    H71A C71 H71B . . 108.7 ?
    C71 C72 H72A . . 109.5 ?
    C71 C72 H72B . . 109.5 ?
    H72A C72 H72B . . 109.5 ?
    C71 C72 H72C . . 109.5 ?
    H72A C72 H72C . . 109.5 ?
    H72B C72 H72C . . 109.5 ?
loop_
    _geom_torsion_atom_site_label_1
    _geom_torsion_atom_site_label_2
    _geom_torsion_atom_site_label_3
    _geom_torsion_atom_site_label_4
    _geom_torsion_site_symmetry_1
    _geom_torsion_site_symmetry_2
    _geom_torsion_site_symmetry_3
    _geom_torsion_site_symmetry_4
    _geom_torsion
    _geom_torsion_publ_flag
    C7 O6 C1 C2 . . . . 39.0(3) ?
    C7 O6 C1 C6 . . . . -143.2(2) ?
    C6 C1 C2 C3 . . . . 0.5(4) ?
    O6 C1 C2 C3 . . . . 178.2(2) ?
    C1 C2 C3 C4 . . . . 0.4(5) ?
    C2 C3 C4 C5 . . . . -1.4(5) ?
    C3 C4 C5 C6 . . . . 1.5(6) ?
    C2 C1 C6 C5 . . . . -0.4(4) ?
    O6 C1 C6 C5 . . . . -178.2(3) ?
    C4 C5 C6 C1 . . . . -0.6(5) ?
    C1 O6 C7 C9 . . . . -88.7(2) ?
    C1 O6 C7 C8 . . . . 172.60(19) ?
    C9 N1 C8 C10 . . . . 112.63(19) ?
    C34 N1 C8 C10 . . . . -69.8(3) ?
    C9 N1 C8 C7 . . . . -5.46(17) ?
    C34 N1 C8 C7 . . . . 172.1(2) ?
    O6 C7 C8 N1 . . . . 125.40(18) ?
    C9 C7 C8 N1 . . . . 4.78(15) ?
    O6 C7 C8 C10 . . . . 8.9(3) ?
    C9 C7 C8 C10 . . . . -111.7(2) ?
    C34 N1 C9 O2 . . . . 7.3(4) ?
    C8 N1 C9 O2 . . . . -175.1(3) ?
    C34 N1 C9 C7 . . . . -172.1(2) ?
    C8 N1 C9 C7 . . . . 5.54(18) ?
    O6 C7 C9 O2 . . . . 60.6(4) ?
    C8 C7 C9 O2 . . . . 175.5(3) ?
    O6 C7 C9 N1 . . . . -120.1(2) ?
    C8 C7 C9 N1 . . . . -5.19(16) ?
    N1 C8 C10 C11 . . . . -18.3(3) ?
    C7 C8 C10 C11 . . . . 80.8(3) ?
    N1 C8 C10 C15 . . . . 163.82(19) ?
    C7 C8 C10 C15 . . . . -97.1(2) ?
    C15 C10 C11 C12 . . . . -0.7(4) ?
    C8 C10 C11 C12 . . . . -178.5(3) ?
    C10 C11 C12 C13 . . . . -1.0(5) ?
    C11 C12 C13 C14 . . . . 1.1(6) ?
    C12 C13 C14 C15 . . . . 0.5(5) ?
    C16 O4 C15 C14 . . . . 32.2(4) ?
    C16 O4 C15 C10 . . . . -151.8(2) ?
    C13 C14 C15 O4 . . . . 173.6(3) ?
    C13 C14 C15 C10 . . . . -2.2(4) ?
    C11 C10 C15 O4 . . . . -173.8(2) ?
    C8 C10 C15 O4 . . . . 4.1(3) ?
    C11 C10 C15 C14 . . . . 2.3(4) ?
    C8 C10 C15 C14 . . . . -179.8(2) ?
    C15 O4 C16 C17 . . . . 134.4(3) ?
    C18 O3 C17 C16 . . . . 153.4(2) ?
    O4 C16 C17 O3 . . . . -68.4(3) ?
    C17 O3 C18 C19 . . . . 27.5(3) ?
    C17 O3 C18 C23 . . . . -154.7(2) ?
    O3 C18 C19 C20 . . . . 177.7(2) ?
    C23 C18 C19 C20 . . . . 0.0(3) ?
    C18 C19 C20 C21 . . . . -0.2(3) ?
    C19 C20 C21 C22 . . . . 0.2(4) ?
    C20 C21 C22 C23 . . . . 0.1(3) ?
    C21 C22 C23 C18 . . . . -0.2(3) ?
    C21 C22 C23 C24 . . . . 179.76(19) ?
    O3 C18 C23 C22 . . . . -177.61(18) ?
    C19 C18 C23 C22 . . . . 0.2(3) ?
    O3 C18 C23 C24 . . . . 2.4(3) ?
    C19 C18 C23 C24 . . . . -179.81(18) ?
    C26 N2 C24 C23 . . . . 109.9(2) ?
    C33 N2 C24 C23 . . . . -61.3(3) ?
    C26 N2 C24 C25 . . . . -7.52(18) ?
    C33 N2 C24 C25 . . . . -178.7(2) ?
    C22 C23 C24 N2 . . . . -32.3(3) ?
    C18 C23 C24 N2 . . . . 147.69(18) ?
    C22 C23 C24 C25 . . . . 65.7(3) ?
    C18 C23 C24 C25 . . . . -114.3(2) ?
    C27 O5 C25 C26 . . . . -85.4(2) ?
    C27 O5 C25 C24 . . . . 176.11(19) ?
    N2 C24 C25 O5 . . . . 127.13(19) ?
    C23 C24 C25 O5 . . . . 11.7(3) ?
    N2 C24 C25 C26 . . . . 6.54(16) ?
    C23 C24 C25 C26 . . . . -108.9(2) ?
    C33 N2 C26 O1 . . . . -1.5(4) ?
    C24 N2 C26 O1 . . . . -173.3(3) ?
    C33 N2 C26 C25 . . . . 179.4(2) ?
    C24 N2 C26 C25 . . . . 7.62(18) ?
    O5 C25 C26 O1 . . . . 59.4(4) ?
    C24 C25 C26 O1 . . . . 173.8(3) ?
    O5 C25 C26 N2 . . . . -121.5(2) ?
    C24 C25 C26 N2 . . . . -7.15(17) ?
    C25 O5 C27 C32 . . . . 42.8(3) ?
    C25 O5 C27 C28 . . . . -139.8(2) ?
    C32 C27 C28 C29 . . . . -0.5(4) ?
    O5 C27 C28 C29 . . . . -178.0(3) ?
    C27 C28 C29 C30 . . . . -0.2(5) ?
    C28 C29 C30 C31 . . . . 0.8(4) ?
    C29 C30 C31 C32 . . . . -0.7(4) ?
    C28 C27 C32 C31 . . . . 0.6(4) ?
    O5 C27 C32 C31 . . . . 177.9(2) ?
    C30 C31 C32 C27 . . . . 0.0(4) ?
    C26 N2 C33 C34 . . . . 107.1(3) ?
    C24 N2 C33 C34 . . . . -84.2(3) ?
    C9 N1 C34 C33 . . . . 112.5(3) ?
    C8 N1 C34 C33 . . . . -64.3(3) ?
    N2 C33 C34 N1 . . . . 95.2(2) ?
    C41 O12 C35 C40 . . . . 17.9(4) ?
    C41 O12 C35 C36 . . . . -162.4(2) ?
    C40 C35 C36 C37 . . . . -0.4(5) ?
    O12 C35 C36 C37 . . . . 179.8(3) ?
    C35 C36 C37 C38 . . . . -1.9(7) ?
    C36 C37 C38 C39 . . . . 2.6(9) ?
    C37 C38 C39 C40 . . . . -1.0(8) ?
    C36 C35 C40 C39 . . . . 1.9(5) ?
    O12 C35 C40 C39 . . . . -178.4(3) ?
    C38 C39 C40 C35 . . . . -1.2(7) ?
    C35 O12 C41 C43 . . . . 150.9(2) ?
    C35 O12 C41 C42 . . . . -109.3(2) ?
    C43 N3 C42 C44 . . . . -108.3(2) ?
    C68 N3 C42 C44 . . . . 71.3(3) ?
    C43 N3 C42 C41 . . . . 8.43(18) ?
    C68 N3 C42 C41 . . . . -172.0(3) ?
    O12 C41 C42 N3 . . . . -125.1(2) ?
    C43 C41 C42 N3 . . . . -7.46(16) ?
    O12 C41 C42 C44 . . . . -8.3(3) ?
    C43 C41 C42 C44 . . . . 109.4(2) ?
    C68 N3 C43 O8 . . . . -6.5(5) ?
    C42 N3 C43 O8 . . . . 173.1(3) ?
    C68 N3 C43 C41 . . . . 171.8(2) ?
    C42 N3 C43 C41 . . . . -8.66(18) ?
    O12 C41 C43 O8 . . . . -53.8(4) ?
    C42 C41 C43 O8 . . . . -173.8(3) ?
    O12 C41 C43 N3 . . . . 128.0(2) ?
    C42 C41 C43 N3 . . . . 8.07(17) ?
    N3 C42 C44 C45 . . . . 15.0(3) ?
    C41 C42 C44 C45 . . . . -83.2(3) ?
    N3 C42 C44 C49 . . . . -168.2(2) ?
    C41 C42 C44 C49 . . . . 93.5(3) ?
    C49 C44 C45 C46 . . . . 0.9(4) ?
    C42 C44 C45 C46 . . . . 177.6(2) ?
    C44 C45 C46 C47 . . . . 2.0(4) ?
    C45 C46 C47 C48 . . . . -3.3(5) ?
    C46 C47 C48 C49 . . . . 1.7(5) ?
    C50 O10 C49 C44 . . . . 142.0(3) ?
    C50 O10 C49 C48 . . . . -42.6(4) ?
    C45 C44 C49 O10 . . . . 173.0(2) ?
    C42 C44 C49 O10 . . . . -3.9(3) ?
    C45 C44 C49 C48 . . . . -2.5(4) ?
    C42 C44 C49 C48 . . . . -179.4(2) ?
    C47 C48 C49 O10 . . . . -173.8(3) ?
    C47 C48 C49 C44 . . . . 1.3(5) ?
    C49 O10 C50 C51 . . . . -130.4(3) ?
    C52 O9 C51 C50 . . . . -164.1(2) ?
    O10 C50 C51 O9 . . . . 66.6(3) ?
    C51 O9 C52 C53 . . . . -15.0(4) ?
    C51 O9 C52 C57 . . . . 164.8(2) ?
    O9 C52 C53 C54 . . . . 179.3(2) ?
    C57 C52 C53 C54 . . . . -0.5(4) ?
    C52 C53 C54 C55 . . . . 0.4(4) ?
    C53 C54 C55 C56 . . . . -0.4(4) ?
    C54 C55 C56 C57 . . . . 0.6(4) ?
    C55 C56 C57 C52 . . . . -0.7(3) ?
    C55 C56 C57 C58 . . . . 177.1(2) ?
    O9 C52 C57 C56 . . . . -179.2(2) ?
    C53 C52 C57 C56 . . . . 0.6(3) ?
    O9 C52 C57 C58 . . . . 3.0(3) ?
    C53 C52 C57 C58 . . . . -177.2(2) ?
    C60 N4 C58 C57 . . . . -106.8(2) ?
    C67 N4 C58 C57 . . . . 64.9(3) ?
    C60 N4 C58 C59 . . . . 9.08(18) ?
    C67 N4 C58 C59 . . . . -179.2(2) ?
    C56 C57 C58 N4 . . . . 36.9(3) ?
    C52 C57 C58 N4 . . . . -145.29(19) ?
    C56 C57 C58 C59 . . . . -60.0(3) ?
    C52 C57 C58 C59 . . . . 117.8(2) ?
    C61 O11 C59 C60 . . . . 89.5(2) ?
    C61 O11 C59 C58 . . . . -171.27(19) ?
    N4 C58 C59 O11 . . . . -129.7(2) ?
    C57 C58 C59 O11 . . . . -15.1(3) ?
    N4 C58 C59 C60 . . . . -7.93(16) ?
    C57 C58 C59 C60 . . . . 106.7(2) ?
    C67 N4 C60 O7 . . . . -1.0(5) ?
    C58 N4 C60 O7 . . . . 170.9(3) ?
    C67 N4 C60 C59 . . . . 178.9(2) ?
    C58 N4 C60 C59 . . . . -9.21(18) ?
    O11 C59 C60 O7 . . . . -56.5(4) ?
    C58 C59 C60 O7 . . . . -171.4(3) ?
    O11 C59 C60 N4 . . . . 123.5(2) ?
    C58 C59 C60 N4 . . . . 8.66(17) ?
    C59 O11 C61 C66 . . . . -40.3(3) ?
    C59 O11 C61 C62 . . . . 142.4(2) ?
    C66 C61 C62 C63 . . . . 0.1(4) ?
    O11 C61 C62 C63 . . . . 177.4(3) ?
    C61 C62 C63 C64 . . . . -0.1(5) ?
    C62 C63 C64 C65 . . . . 0.0(5) ?
    C63 C64 C65 C66 . . . . 0.2(4) ?
    C62 C61 C66 C65 . . . . 0.1(4) ?
    O11 C61 C66 C65 . . . . -177.0(2) ?
    C64 C65 C66 C61 . . . . -0.3(4) ?
    C60 N4 C67 C68 . . . . -112.9(3) ?
    C58 N4 C67 C68 . . . . 78.0(3) ?
    C43 N3 C68 C67 . . . . -112.1(3) ?
    C42 N3 C68 C67 . . . . 68.5(4) ?
    N4 C67 C68 N3 . . . . -97.4(3) ?
    C71 O13 C70 O14 . . . . 2.0(5) ?
    C71 O13 C70 C69 . . . . -174.3(4) ?
    C70 O13 C71 C72 . . . . 175.5(4) ?
loop_
    _geom_hbond_atom_site_label_D
    _geom_hbond_atom_site_label_H
    _geom_hbond_atom_site_label_A
    _geom_hbond_site_symmetry_A
    _geom_hbond_distance_DH
    _geom_hbond_distance_HA
    _geom_hbond_distance_DA
    _geom_hbond_angle_DHA
    C53 H53 O6 . 0.93 2.52 3.344(3) 147
    C2 H2 O2 . 0.93 2.42 3.250(3) 149
    C32 H32 O1 . 0.93 2.33 3.178(3) 151
    C66 H66 O7 . 0.93 2.48 3.299(3) 147
_iucr_refine_instructions_details
;
TITL I         P 21/n       R = 0.05
CELL  0.71075   18.0370   17.2010   21.5890    90.000   108.722    90.000
ZERR  4           0.0003    0.0003    0.0004     0.000     0.001     0.000
LATT   1
SYMM     0.50000 - X ,    0.50000 + Y ,    0.50000 - Z
SFAC  C  H  N  O
UNIT   288  272  16  56
TEMP    20
L.S. 10
FMAP 2
PLAN -20
ACTA
BOND $H
CONF
eqiv $1 1+x, y, z
htab c53, O6_$1
htab c2, O2
htab c32, o1
htab c66, o7
WGHT    0.080100    1.381200
FVAR       0.21899
O1    4    0.588197    0.508492    0.494020    11.00000    0.06295    0.09370 =
         0.05315    0.03275    0.02885    0.03009
O2    4    0.462517    0.408066    0.760941    11.00000    0.06787    0.08090 =
         0.07158    0.00798    0.04593    0.01139
O3    4    0.790886    0.270948    0.678685    11.00000    0.08055    0.05579 =
         0.05884    0.01019    0.00498    0.01431
O4    4    0.689804    0.183927    0.724066    11.00000    0.06726    0.06686 =
         0.07516   -0.01146    0.01213    0.01546
O5    4    0.754514    0.413311    0.520197    11.00000    0.04515    0.08954 =
         0.03266    0.00678    0.01882    0.00763
O6    4    0.542529    0.233559    0.797980    11.00000    0.06733    0.06102 =
         0.03750    0.00417    0.01962   -0.02069
N1    3    0.534626    0.367783    0.693960    11.00000    0.04686    0.06027 =
         0.04442    0.01483    0.02429    0.00919
N2    3    0.624477    0.435558    0.590460    11.00000    0.04721    0.06368 =
         0.03820    0.01492    0.02190    0.01421
C1    1    0.534430    0.230393    0.859492    11.00000    0.05748    0.07916 =
         0.03602    0.00476    0.01346   -0.02790
C2    1    0.506669    0.292039    0.886341    11.00000    0.08457    0.09271 =
         0.04939    0.00064    0.02881   -0.01479
AFIX  43
H2    2    0.493849    0.338664    0.863596    11.00000   -1.20000
AFIX   0
C3    1    0.497993    0.284020    0.947532    11.00000    0.10306    0.13337 =
         0.05571   -0.01013    0.04196   -0.03897
AFIX  43
H3    2    0.478991    0.325338    0.965800    11.00000   -1.20000
AFIX   0
C4    1    0.517171    0.215912    0.981013    11.00000    0.12052    0.16064 =
         0.04849    0.00233    0.03877   -0.06374
AFIX  43
H4    2    0.512352    0.211021    1.022451    11.00000   -1.20000
AFIX   0
C5    1    0.543646    0.154508    0.953333    11.00000    0.14461    0.12210 =
         0.06510    0.03036    0.03335   -0.04358
AFIX  43
H5    2    0.555500    0.107765    0.976023    11.00000   -1.20000
AFIX   0
C6    1    0.553091    0.160668    0.892312    11.00000    0.09917    0.08317 =
         0.05953    0.01796    0.02617   -0.02155
AFIX  43
H6    2    0.571491    0.118962    0.874018    11.00000   -1.20000
AFIX   0
C7    1    0.569929    0.304616    0.780450    11.00000    0.04759    0.05281 =
         0.03735    0.00418    0.01711   -0.01090
AFIX  13
H7    2    0.614346    0.325186    0.815957    11.00000   -1.20000
AFIX   0
C8    1    0.587968    0.301098    0.714278    11.00000    0.04290    0.05269 =
         0.03880    0.00966    0.01732    0.00098
AFIX  13
H8    2    0.642309    0.315265    0.719668    11.00000   -1.20000
AFIX   0
C9    1    0.511153    0.368978    0.747461    11.00000    0.04499    0.06074 =
         0.04553    0.00573    0.02421   -0.00542
C10   1    0.563165    0.229141    0.673872    11.00000    0.05706    0.05874 =
         0.03574    0.00611    0.01684   -0.00585
C11   1    0.487769    0.216562    0.633726    11.00000    0.06853    0.09707 =
         0.05547   -0.00751    0.00762   -0.01199
AFIX  43
H11   2    0.449942    0.254539    0.630231    11.00000   -1.20000
AFIX   0
C12   1    0.467306    0.148387    0.598486    11.00000    0.10222    0.12249 =
         0.06492   -0.01454   -0.00153   -0.03185
AFIX  43
H12   2    0.415847    0.140485    0.572112    11.00000   -1.20000
AFIX   0
C13   1    0.522052    0.093010    0.602269    11.00000    0.14593    0.08276 =
         0.06750   -0.02004    0.01608   -0.03353
AFIX  43
H13   2    0.507867    0.047744    0.577753    11.00000   -1.20000
AFIX   0
C14   1    0.598999    0.102790    0.642178    11.00000    0.11800    0.05953 =
         0.06422   -0.00391    0.02421   -0.00302
AFIX  43
H14   2    0.636518    0.064855    0.644442    11.00000   -1.20000
AFIX   0
C15   1    0.618476    0.170773    0.678657    11.00000    0.07576    0.05496 =
         0.04546    0.00331    0.01692   -0.00401
C16   1    0.758887    0.151575    0.715664    11.00000    0.08305    0.05711 =
         0.10006    0.01222    0.03174    0.02837
AFIX  23
H16A  2    0.748238    0.133241    0.671162    11.00000   -1.20000
H16B  2    0.777599    0.108207    0.745289    11.00000   -1.20000
AFIX   0
C17   1    0.818145    0.214910    0.730305    11.00000    0.06707    0.07204 =
         0.08138    0.02694    0.01698    0.02877
AFIX  23
H17A  2    0.823055    0.238527    0.772237    11.00000   -1.20000
H17B  2    0.868827    0.194647    0.731655    11.00000   -1.20000
AFIX   0
C18   1    0.813629    0.346691    0.691630    11.00000    0.05082    0.06154 =
         0.03863    0.00289    0.02090    0.00928
C19   1    0.883089    0.367877    0.738889    11.00000    0.04800    0.08495 =
         0.04408    0.00070    0.01800    0.01238
AFIX  43
H19   2    0.915674    0.330124    0.764542    11.00000   -1.20000
AFIX   0
C20   1    0.903334    0.444737    0.747502    11.00000    0.05350    0.10379 =
         0.04790   -0.00684    0.02263   -0.00901
AFIX  43
H20   2    0.949849    0.458915    0.779299    11.00000   -1.20000
AFIX   0
C21   1    0.856087    0.501278    0.709961    11.00000    0.08073    0.07577 =
         0.05494   -0.00655    0.03434   -0.01806
AFIX  43
H21   2    0.870415    0.553358    0.716114    11.00000   -1.20000
AFIX   0
C22   1    0.786403    0.479599    0.662531    11.00000    0.06602    0.06250 =
         0.04564    0.00633    0.02678    0.00288
AFIX  43
H22   2    0.754265    0.517716    0.636981    11.00000   -1.20000
AFIX   0
C23   1    0.764140    0.402453    0.652742    11.00000    0.04918    0.05272 =
         0.03349    0.00659    0.02370    0.00520
C24   1    0.688751    0.378550    0.601748    11.00000    0.04874    0.05010 =
         0.03679    0.00667    0.01929    0.00551
AFIX  13
H24   2    0.672541    0.325860    0.608965    11.00000   -1.20000
AFIX   0
C25   1    0.682480    0.393356    0.528548    11.00000    0.04577    0.06196 =
         0.03400    0.00489    0.01567    0.00369
AFIX  13
H25   2    0.656979    0.350020    0.500233    11.00000   -1.20000
AFIX   0
C26   1    0.623590    0.457837    0.530276    11.00000    0.04262    0.06822 =
         0.03752    0.01171    0.01817    0.00727
C27   1    0.754109    0.422476    0.456097    11.00000    0.04847    0.06505 =
         0.03340    0.00090    0.01906   -0.00127
C28   1    0.817865    0.393548    0.441276    11.00000    0.05963    0.10539 =
         0.04789    0.01316    0.02757    0.02136
AFIX  43
H28   2    0.857708    0.367890    0.473029    11.00000   -1.20000
AFIX   0
C29   1    0.821962    0.403023    0.378987    11.00000    0.07010    0.10208 =
         0.05813    0.00516    0.04022    0.01543
AFIX  43
H29   2    0.864915    0.383706    0.368972    11.00000   -1.20000
AFIX   0
C30   1    0.763394    0.440634    0.331563    11.00000    0.07536    0.07693 =
         0.04105    0.00110    0.03266   -0.00809
AFIX  43
H30   2    0.766187    0.446247    0.289524    11.00000   -1.20000
AFIX   0
C31   1    0.701016    0.469671    0.346968    11.00000    0.06224    0.06381 =
         0.03984    0.00551    0.01933   -0.00392
AFIX  43
H31   2    0.661475    0.495723    0.315247    11.00000   -1.20000
AFIX   0
C32   1    0.695938    0.460816    0.409105    11.00000    0.05077    0.06492 =
         0.04104    0.00439    0.02106    0.00461
AFIX  43
H32   2    0.653186    0.480802    0.419036    11.00000   -1.20000
AFIX   0
C33   1    0.582637    0.468220    0.631993    11.00000    0.05453    0.05891 =
         0.04712    0.01263    0.02927    0.01349
AFIX  23
H33A  2    0.562380    0.518840    0.614935    11.00000   -1.20000
H33B  2    0.619523    0.475980    0.675480    11.00000   -1.20000
AFIX   0
C34   1    0.515014    0.418619    0.637517    11.00000    0.04450    0.06991 =
         0.04807    0.02114    0.02159    0.01430
AFIX  23
H34A  2    0.472909    0.452818    0.639121    11.00000   -1.20000
H34B  2    0.495577    0.387136    0.598349    11.00000   -1.20000
AFIX   0
O7    4    0.086125   -0.030845    0.502604    11.00000    0.07487    0.09444 =
         0.05937   -0.03548    0.03410   -0.03563
O8    4   -0.025137    0.084665    0.778211    11.00000    0.08776    0.07582 =
         0.08449   -0.00109    0.06002   -0.00577
O9    4    0.270294    0.226019    0.676838    11.00000    0.09237    0.05767 =
         0.07161   -0.00409   -0.00500   -0.02418
O10   4    0.182506    0.318217    0.730896    11.00000    0.10866    0.06996 =
         0.07069    0.00744    0.01127   -0.02636
O11   4    0.238934    0.081312    0.515165    11.00000    0.04400    0.09172 =
         0.03113   -0.00116    0.01670   -0.00790
O12   4    0.053510    0.251162    0.816922    11.00000    0.08001    0.06350 =
         0.04738   -0.01084    0.02160    0.01589
N3    3    0.039884    0.123894    0.705350    11.00000    0.04981    0.06670 =
         0.04547   -0.01415    0.02530   -0.01167
N4    3    0.117297    0.052033    0.593656    11.00000    0.04912    0.06655 =
         0.03860   -0.01502    0.02233   -0.01785
C35   1    0.107120    0.290368    0.869372    11.00000    0.10340    0.05804 =
         0.04630    0.00098    0.02635   -0.00205
C36   1    0.073220    0.338258    0.903967    11.00000    0.16703    0.07744 =
         0.07341   -0.02366    0.05671    0.00266
AFIX  43
H36   2    0.019147    0.343280    0.892462    11.00000   -1.20000
AFIX   0
C37   1    0.123240    0.378812    0.956846    11.00000    0.24855    0.09811 =
         0.09955   -0.04822    0.06573   -0.01789
AFIX  43
H37   2    0.101740    0.412608    0.980084    11.00000   -1.20000
AFIX   0
C38   1    0.202962    0.370648    0.975802    11.00000    0.22933    0.12186 =
         0.09417   -0.03646    0.01191   -0.04962
AFIX  43
H38   2    0.235222    0.396669    1.012279    11.00000   -1.20000
AFIX   0
C39   1    0.233191    0.323837    0.940048    11.00000    0.13817    0.11201 =
         0.10376   -0.01108   -0.00020   -0.03586
AFIX  43
H39   2    0.287260    0.318409    0.951982    11.00000   -1.20000
AFIX   0
C40   1    0.186432    0.283407    0.885993    11.00000    0.10439    0.08390 =
         0.07451   -0.01399    0.01127   -0.00786
AFIX  43
H40   2    0.208739    0.252166    0.861569    11.00000   -1.20000
AFIX   0
C41   1    0.080898    0.186110    0.791295    11.00000    0.06040    0.05236 =
         0.03971   -0.00462    0.01710    0.01218
AFIX  13
H41   2    0.127861    0.164152    0.823219    11.00000   -1.20000
AFIX   0
C42   1    0.090501    0.192429    0.721895    11.00000    0.04585    0.05292 =
         0.04605   -0.00698    0.01957    0.00011
AFIX  13
H42   2    0.144079    0.181144    0.722758    11.00000   -1.20000
AFIX   0
C43   1    0.020965    0.123273    0.760973    11.00000    0.05675    0.05822 =
         0.05078   -0.00086    0.03043    0.00685
C44   1    0.058585    0.265043    0.684178    11.00000    0.06621    0.07075 =
         0.03811   -0.00181    0.02562    0.01286
C45   1   -0.019467    0.273701    0.647740    11.00000    0.07274    0.11680 =
         0.05090    0.01569    0.03505    0.02997
AFIX  43
H45   2   -0.053968    0.232626    0.644763    11.00000   -1.20000
AFIX   0
C46   1   -0.047113    0.343382    0.615354    11.00000    0.11296    0.16134 =
         0.04890    0.02972    0.04325    0.07640
AFIX  43
H46   2   -0.100028    0.349109    0.592119    11.00000   -1.20000
AFIX   0
C47   1    0.003242    0.402616    0.617829    11.00000    0.18378    0.10075 =
         0.05257    0.01758    0.04790    0.06565
AFIX  43
H47   2   -0.014875    0.447948    0.594379    11.00000   -1.20000
AFIX   0
C48   1    0.080880    0.396364    0.654678    11.00000    0.18338    0.05455 =
         0.05844    0.00220    0.03214    0.01354
AFIX  43
H48   2    0.114882    0.437740    0.657087    11.00000   -1.20000
AFIX   0
C49   1    0.108252    0.327662    0.688364    11.00000    0.10734    0.05806 =
         0.04750   -0.00221    0.02330    0.00314
C50   1    0.247117    0.348620    0.713455    11.00000    0.13025    0.06112 =
         0.10545   -0.01256    0.03423   -0.04809
AFIX  23
H50A  2    0.269765    0.393029    0.740640    11.00000   -1.20000
H50B  2    0.229945    0.364965    0.668052    11.00000   -1.20000
AFIX   0
C51   1    0.305797    0.284605    0.723982    11.00000    0.09742    0.07328 =
         0.09719   -0.01911    0.01353   -0.04513
AFIX  23
H51A  2    0.353548    0.303438    0.717657    11.00000   -1.20000
H51B  2    0.318400    0.264002    0.767980    11.00000   -1.20000
AFIX   0
C52   1    0.302105    0.153096    0.685101    11.00000    0.05257    0.06408 =
         0.04535    0.00185    0.01725   -0.01682
C53   1    0.376256    0.136207    0.727714    11.00000    0.04895    0.10670 =
         0.05330   -0.00073    0.01273   -0.02499
AFIX  43
H53   2    0.407305    0.175734    0.752173    11.00000   -1.20000
AFIX   0
C54   1    0.403558    0.061768    0.733719    11.00000    0.05002    0.13659 =
         0.05364    0.00571    0.01579    0.01347
AFIX  43
H54   2    0.453136    0.050818    0.762526    11.00000   -1.20000
AFIX   0
C55   1    0.358915    0.003054    0.697896    11.00000    0.08366    0.10071 =
         0.04779    0.00525    0.02087    0.03410
AFIX  43
H55   2    0.378030   -0.047554    0.702005    11.00000   -1.20000
AFIX   0
C56   1    0.284818    0.019655    0.655345    11.00000    0.07019    0.06686 =
         0.04132   -0.00566    0.01886    0.00525
AFIX  43
H56   2    0.254239   -0.020399    0.631278    11.00000   -1.20000
AFIX   0
C57   1    0.255540    0.094513    0.648006    11.00000    0.04615    0.05631 =
         0.03040   -0.00108    0.01880   -0.00847
C58   1    0.176667    0.113073    0.599568    11.00000    0.04453    0.05265 =
         0.03592   -0.00381    0.01626   -0.00628
AFIX  13
H58   2    0.157977    0.165154    0.605512    11.00000   -1.20000
AFIX   0
C59   1    0.167368    0.094226    0.526548    11.00000    0.04302    0.06654 =
         0.03397   -0.00183    0.01433   -0.00274
AFIX  13
H59   2    0.135994    0.133817    0.496939    11.00000   -1.20000
AFIX   0
C60   1    0.116477    0.025643    0.534577    11.00000    0.04352    0.07755 =
         0.03811   -0.01484    0.01667   -0.01060
C61   1    0.236107    0.075076    0.450458    11.00000    0.04708    0.06121 =
         0.03295    0.00270    0.01691   -0.00297
C62   1    0.297139    0.107417    0.434387    11.00000    0.06861    0.11419 =
         0.04885   -0.01337    0.02731   -0.03860
AFIX  43
H62   2    0.336653    0.133875    0.465810    11.00000   -1.20000
AFIX   0
C63   1    0.299507    0.100478    0.371652    11.00000    0.07929    0.11573 =
         0.05590   -0.01201    0.04189   -0.03354
AFIX  43
H63   2    0.340861    0.122515    0.360908    11.00000   -1.20000
AFIX   0
C64   1    0.242123    0.061744    0.324784    11.00000    0.07098    0.06984 =
         0.03874    0.00107    0.02913    0.00683
AFIX  43
H64   2    0.244329    0.057434    0.282470    11.00000   -1.20000
AFIX   0
C65   1    0.181450    0.029401    0.340731    11.00000    0.05554    0.05961 =
         0.04073   -0.00470    0.01709    0.00430
AFIX  43
H65   2    0.142225    0.002784    0.309173    11.00000   -1.20000
AFIX   0
C66   1    0.178156    0.036154    0.404016    11.00000    0.04658    0.06188 =
         0.04153    0.00095    0.01876   -0.00388
AFIX  43
H66   2    0.136705    0.014289    0.414728    11.00000   -1.20000
AFIX   0
C67   1    0.080872    0.022244    0.639473    11.00000    0.06633    0.06211 =
         0.05392   -0.01531    0.03649   -0.01930
AFIX  23
H67A  2    0.121010    0.015342    0.681539    11.00000   -1.20000
H67B  2    0.059097   -0.028585    0.624590    11.00000   -1.20000
AFIX   0
C68   1    0.016356    0.073155    0.648970    11.00000    0.04929    0.09140 =
         0.05373   -0.02676    0.02491   -0.02012
AFIX  23
H68A  2   -0.004997    0.104857    0.610149    11.00000   -1.20000
H68B  2   -0.025349    0.039700    0.652594    11.00000   -1.20000
AFIX   0
O13   4    0.645886    0.690868    0.516500    11.00000    0.09740    0.11380 =
         0.09501    0.02197    0.03887    0.00692
O14   4    0.671511    0.646684    0.617369    11.00000    0.14392    0.14337 =
         0.08333    0.00981    0.02258    0.00652
C69   1    0.539804    0.684461    0.555668    11.00000    0.12253    0.11633 =
         0.13691    0.01270    0.07063    0.02517
AFIX 137
H69A  2    0.511249    0.643060    0.528549    11.00000   -1.50000
H69B  2    0.523799    0.733305    0.533985    11.00000   -1.50000
H69C  2    0.529322    0.684320    0.596544    11.00000   -1.50000
AFIX   0
C70   1    0.624870    0.673175    0.567918    11.00000    0.11669    0.08013 =
         0.07288    0.00307    0.03249   -0.00304
C71   1    0.727453    0.674093    0.522430    11.00000    0.09577    0.18679 =
         0.14777    0.04602    0.05588    0.01290
AFIX  23
H71A  2    0.762623    0.705946    0.556361    11.00000   -1.20000
H71B  2    0.739411    0.619815    0.533313    11.00000   -1.20000
AFIX   0
C72   1    0.735592    0.691724    0.460280    11.00000    0.13905    0.26140 =
         0.19002    0.05984    0.09419    0.01104
AFIX 137
H72A  2    0.697862    0.662495    0.426845    11.00000   -1.50000
H72B  2    0.787393    0.678243    0.460686    11.00000   -1.50000
H72C  2    0.726991    0.746283    0.451540    11.00000   -1.50000
HKLF 4
REM  I         P 21/n       R = 0.05
REM R1 =  0.0530 for   7192 Fo > 4sig(Fo)  and  0.1115 for all  13208 data
REM    813 parameters refined using      0 restraints
END
WGHT      0.0801      1.3812
REM Highest difference peak  0.320,  deepest hole -0.240,  1-sigma level  0.038
Q1    1   0.0251  0.2491  0.8630  11.00000  0.05    0.32
Q2    1   0.0125  0.1879  0.8891  11.00000  0.05    0.31
Q3    1  -0.0617  0.4307  0.5848  11.00000  0.05    0.30
Q4    1   0.7461  0.6862  0.6077  11.00000  0.05    0.29
Q5    1   0.7525  0.6245  0.4867  11.00000  0.05    0.26
Q6    1   0.3934 -0.0654  0.6954  11.00000  0.05    0.25
Q7    1   0.3009  0.2216  0.6482  11.00000  0.05    0.22
Q8    1   0.8924  0.5376  0.7301  11.00000  0.05    0.22
Q9    1   0.0080  0.3145  0.9532  11.00000  0.05    0.22
Q10   1   0.5826  0.2919  0.7486  11.00000  0.05    0.21
Q11   1   0.1932  0.2877  0.6954  11.00000  0.05    0.20
Q12   1   0.3489  0.3075  0.9834  11.00000  0.05    0.19
Q13   1  -0.0070  0.2503  0.9797  11.00000  0.05    0.19
Q14   1   0.0174  0.3067  0.8988  11.00000  0.05    0.19
Q15   1   0.8166  0.6147  0.5267  11.00000  0.05    0.19
Q16   1   0.1860  0.0978  0.5699  11.00000  0.05    0.17
Q17   1   0.6891  0.3746  0.5642  11.00000  0.05    0.17
Q18   1   0.6868  0.2025  0.6832  11.00000  0.05    0.17
Q19   1   0.0902  0.2005  0.7550  11.00000  0.05    0.17
Q20   1   0.6124  0.1991  0.8619  11.00000  0.05    0.17
;
