# Supplementary material for: (2RS,3SR,10SR,11RS)-3,10-Diphen­oxy-18,21-dioxa-5,8-diaza­penta­cyclo­[20.4.0.02,5.08,11.012,17]hexa­cosa-1(26),12,14,16,22,24-hexa­ene-4,9-dione ethyl acetate hemisolvate
Source: Acta Crystallogr Sect E Struct Rep Online. 2011 Jul 30;67(Pt 8):o2203. doi: 10.1107/S1600536811030200 (PMC3213633; doi:10.1107/S1600536811030200)
Supplement: Supplementary file 2 [file e-67-o2203-Isup2.hkl]

#
# h,k,l, Fc-squared, Fo-squared, sigma(Fo-squared) and status flag
#
data_I
_shelx_title ' I         P 21/n       R = 0.05'
_shelx_refln_list_code          4
_shelx_F_calc_maximum      456.43
_exptl_crystal_F_000      2560.00
_reflns_d_resolution_high  0.7950
 
loop_
 _symmetry_equiv_pos_as_xyz
 'x, y, z'
 '-x+1/2, y+1/2, -z+1/2'
 '-x, -y, -z'
 'x-1/2, -y-1/2, z-1/2'
 
_cell_length_a    18.0370
_cell_length_b    17.2010
_cell_length_c    21.5890
_cell_angle_alpha  90.000
_cell_angle_beta  108.722
_cell_angle_gamma  90.000
 
_shelx_F_squared_multiplier     1.000
 
loop_
 _refln_index_h
 _refln_index_k
 _refln_index_l
 _refln_F_squared_calc
 _refln_F_squared_meas
 _refln_F_squared_sigma
 _refln_observed_status
   2   0   0     2977.73     3107.02     36.39 o
   4   0   0    46609.19    52006.09    569.86 o
   6   0   0     1861.47     2172.95     30.73 o
   8   0   0      248.90      257.38     11.78 o
  10   0   0     1073.41     1252.85     22.76 o
  12   0   0      180.63      204.91     28.15 o
  14   0   0     4492.81     4401.14    178.60 o
  16   0   0     1060.80     1077.89     42.04 o
  18   0   0      620.86      645.41     55.26 o
  20   0   0       53.41       66.60     22.83 o
   1   1   0    17775.20    17052.26    186.25 o
   2   1   0    27766.78    27855.43    309.82 o
   3   1   0     3089.49     3692.92     35.01 o
   4   1   0    58183.86    59563.27    477.34 o
   5   1   0       47.18       71.31      3.52 o
   6   1   0      336.62      323.80      6.82 o
   7   1   0     2003.26     2262.51     24.17 o
   8   1   0      849.50      812.79     13.93 o
   9   1   0      364.00      426.73      9.16 o
  10   1   0     2253.66     2333.16     30.18 o
  11   1   0     1033.11     1058.61     23.90 o
  12   1   0      239.39      328.59     10.24 o
  13   1   0        7.37       -3.47      6.50 o
  14   1   0       14.09      -11.10     11.10 o
  15   1   0       54.91       63.76     13.34 o
  16   1   0        9.50        0.11     12.88 o
  17   1   0       14.69        5.29     17.54 o
  18   1   0       22.99       33.20     14.10 o
  19   1   0      313.16      338.25     24.47 o
  20   1   0        0.01      -14.90     14.90 o
  21   1   0       49.02       68.64     24.49 o
   0   2   0     4207.69     5061.13     80.75 o
   1   2   0    41116.74    39779.33    508.78 o
   2   2   0    28796.56    28411.25    304.19 o
   3   2   0     7799.74     7848.13     80.80 o
   4   2   0    15428.76    16976.43    160.99 o
   5   2   0       42.00       29.46      3.52 o
   6   2   0     4578.56     5028.00     45.46 o
   7   2   0       65.55       51.76      4.84 o
   8   2   0     7504.34     7982.94     75.50 o
   9   2   0        1.93        8.47      5.66 o
  10   2   0      264.58      240.16     10.88 o
  11   2   0      184.10      218.37     11.03 o
  12   2   0      549.84      500.90     24.14 o
  13   2   0     1918.39     1933.67     27.05 o
  14   2   0      192.73      222.43     13.68 o
  15   2   0      275.15      257.50     15.07 o
  16   2   0        0.88        1.53     15.52 o
  17   2   0      707.91      697.41     36.78 o
  18   2   0       79.66       92.10     15.77 o
  19   2   0        8.36       25.69     15.40 o
  20   2   0       15.43        1.59     16.98 o
  21   2   0        1.02       13.73     22.97 o
   1   3   0    22275.63    23323.31    272.01 o
   2   3   0     1205.41     1484.11     23.15 o
   3   3   0     7466.50     7662.34     84.38 o
   4   3   0    16826.14    18257.87    185.15 o
   5   3   0     2487.29     2542.44     29.40 o
   6   3   0     1696.19     2117.40     26.10 o
   7   3   0     7256.34     7286.41     69.15 o
   8   3   0      388.09      411.28      9.08 o
   9   3   0      190.62      286.29      8.47 o
  10   3   0      885.51      910.73     15.21 o
  11   3   0      748.74      828.63     15.23 o
  12   3   0      239.21      303.45     14.23 o
  13   3   0     2223.50     2368.89     55.48 o
  14   3   0       49.79       47.58     11.63 o
  15   3   0      249.77      242.13     16.06 o
  16   3   0       32.58       27.60     17.03 o
  17   3   0      244.76      233.40     16.40 o
  18   3   0      483.19      525.18     26.04 o
  19   3   0       31.35       23.53     15.31 o
  20   3   0       54.50       73.65     17.52 o
  21   3   0       13.82       12.93     17.07 o
   0   4   0    21179.38    19307.64    297.50 o
   1   4   0   208325.84   204877.31   2677.33 o
   2   4   0     4361.76     4915.36    105.81 o
   3   4   0    28500.42    29967.67    325.27 o
   4   4   0     9581.62    10045.22    110.65 o
   5   4   0      263.35      397.38     15.34 o
   6   4   0     3617.23     3522.87     42.58 o
   7   4   0     1354.31     1629.62     20.78 o
   8   4   0     1881.29     1998.15     25.76 o
   9   4   0     1655.08     1624.02     19.87 o
  10   4   0      394.63      436.13     14.11 o
  11   4   0       43.27       56.68      6.91 o
  12   4   0       93.32       83.89      8.57 o
  13   4   0      534.11      458.18     13.60 o
  14   4   0     2441.50     2580.67     43.83 o
  15   4   0     2841.28     2756.41     46.96 o
  16   4   0      204.59      218.87     18.51 o
  17   4   0      216.66      217.23     16.75 o
  18   4   0       14.50        9.49     13.22 o
  19   4   0       35.66       10.04     15.52 o
  20   4   0        0.69       12.13     16.45 o
  21   4   0       16.67        1.06     16.55 o
   1   5   0      546.59      520.72     11.23 o
   2   5   0     4651.77     4422.20     55.91 o
   3   5   0     8285.69     8446.15    112.03 o
   4   5   0      361.15      325.00     14.88 o
   5   5   0    22156.60    23008.95    271.83 o
   6   5   0     1028.33      953.63     16.71 o
   7   5   0     1925.42     2044.72     26.38 o
   8   5   0      774.79      826.53     15.13 o
   9   5   0      443.41      507.03     12.65 o
  10   5   0      215.37      215.05      8.32 o
  11   5   0     2175.27     2138.06     27.76 o
  12   5   0       46.65       43.66      8.42 o
  13   5   0      883.25      947.00     24.23 o
  14   5   0     1462.77     1408.65     31.26 o
  15   5   0       63.85       70.61     18.63 o
  16   5   0        9.88       17.16     13.55 o
  17   5   0       40.76       19.26     13.39 o
  18   5   0      251.62      245.87     17.76 o
  19   5   0       53.33       60.34     15.02 o
  20   5   0       10.81       28.50     17.43 o
   0   6   0      661.82      991.77     22.36 o
   1   6   0      211.83      160.23      7.71 o
   2   6   0      736.44      746.96     16.02 o
   3   6   0       19.60       19.49     11.95 o
   4   6   0    38897.24    38606.11    452.66 o
   5   6   0      837.06      885.64     18.43 o
   6   6   0        1.65       16.87      8.82 o
   7   6   0    16318.47    16731.46    183.68 o
   8   6   0     2059.29     1958.64     26.70 o
   9   6   0      375.60      369.28     11.92 o
  10   6   0     1106.28     1113.23     19.63 o
  11   6   0      158.19      177.54     13.65 o
  12   6   0      331.25      309.41     12.56 o
  13   6   0       55.68       57.38     11.44 o
  14   6   0     1273.65     1370.57     31.28 o
  15   6   0      518.50      512.60     20.86 o
  16   6   0       85.09       61.12     14.51 o
  17   6   0        6.28        2.50     13.40 o
  18   6   0       21.41        7.89     14.09 o
  19   6   0       15.99       18.30     14.79 o
  20   6   0        6.63      -14.96     14.96 o
   1   7   0       95.93       77.16      7.90 o
   2   7   0     2640.28     2648.05     37.83 o
   3   7   0     1574.99     1769.21     31.14 o
   4   7   0     6145.46     5565.58     72.08 o
   5   7   0      163.34      241.37      8.73 o
   6   7   0     1112.63     1311.88     22.89 o
   7   7   0     1287.04     1305.23     21.90 o
   8   7   0     1574.78     1657.25     28.80 o
   9   7   0      237.10      227.41     10.41 o
  10   7   0      127.68      151.60     10.27 o
  11   7   0      177.73      198.83     11.34 o
  12   7   0      271.78      322.07     16.25 o
  13   7   0       29.62       24.58     11.33 o
  14   7   0      131.86      125.35     15.49 o
  15   7   0      162.79      169.21     16.55 o
  16   7   0       15.75        9.14     15.89 o
  17   7   0       23.07       13.58     14.11 o
  18   7   0      137.39      153.15     17.42 o
  19   7   0        3.19       -4.88     15.21 o
  20   7   0        8.82       20.26     16.43 o
   0   8   0       37.13       64.86      9.46 o
   1   8   0     1167.82     1070.39     20.44 o
   2   8   0     1869.53     1839.91     32.55 o
   3   8   0    15953.95    16539.77    217.03 o
   4   8   0      578.82      886.39     27.19 o
   5   8   0     1337.27     1422.96     26.73 o
   6   8   0     3239.42     3304.60     43.23 o
   7   8   0     4896.01     5369.45     66.68 o
   8   8   0     2674.66     2932.24     44.30 o
   9   8   0      644.72      703.40     18.41 o
  10   8   0      259.38      273.52     14.27 o
  11   8   0     2106.32     2149.05     34.16 o
  12   8   0      657.84      656.17     17.91 o
  13   8   0     1256.91     1207.81     34.47 o
  14   8   0       12.08       -4.43     13.72 o
  15   8   0       41.56       53.93     15.39 o
  16   8   0       32.98       10.26     15.01 o
  17   8   0        8.46      -11.67     20.33 o
  18   8   0       13.66       15.00     15.70 o
  19   8   0        0.77       -5.07     15.92 o
   1   9   0      517.28      563.47     24.02 o
   2   9   0       12.82       42.24     16.79 o
   3   9   0      597.95      585.27     18.95 o
   4   9   0      193.29      260.92     13.95 o
   5   9   0        0.03        0.46      9.48 o
   6   9   0     1718.42     1869.20     32.62 o
   7   9   0        0.05       -6.47      6.47 o
   8   9   0     2956.21     2951.86     41.12 o
   9   9   0     1684.51     1840.90     31.02 o
  10   9   0      110.02      147.81     12.56 o
  11   9   0     1498.46     1573.08     38.05 o
  12   9   0       24.89       75.78     12.41 o
  13   9   0       79.64       82.51     14.71 o
  14   9   0      211.98      218.80     19.86 o
  15   9   0       55.65       88.58     17.48 o
  16   9   0       31.36       49.34     20.50 o
  17   9   0        5.61        5.31     15.26 o
  18   9   0        0.07      -11.48     15.27 o
  19   9   0        0.04      -14.56     16.34 o
   0  10   0     1639.55     1784.40     62.87 o
   1  10   0     1737.39     1668.07     35.16 o
   2  10   0      140.64      189.82     13.18 o
   3  10   0        0.41       -2.30     10.89 o
   4  10   0       17.15        0.11     12.11 o
   5  10   0     1020.34      982.92     23.86 o
   6  10   0      329.48      266.07     22.83 o
   7  10   0     2706.92     2654.57     43.44 o
   8  10   0      100.46       80.52      8.57 o
   9  10   0        0.23       12.57      8.14 o
  10  10   0      441.71      524.53     17.77 o
  11  10   0     3347.31     3428.69     49.62 o
  12  10   0     1283.87     1383.66     28.66 o
  13  10   0       80.32      107.45     18.12 o
  14  10   0      114.49      150.87     29.86 o
  15  10   0        7.86       18.38     16.95 o
  16  10   0       12.66        8.03     17.23 o
  17  10   0        0.03      -10.31     17.17 o
  18  10   0       30.54       62.78     19.57 o
  19  10   0       29.74        6.93     19.40 o
   1  11   0      512.84      457.04     23.96 o
   2  11   0      779.12      817.10     24.55 o
   3  11   0     1737.28     1780.34     35.76 o
   4  11   0      148.62      119.92     14.58 o
   5  11   0      338.36      281.18     18.92 o
   6  11   0        0.63       -1.58     12.54 o
   7  11   0      494.62      600.62     20.53 o
   8  11   0       31.41        4.30     12.52 o
   9  11   0        0.46       -8.85     11.79 o
  10  11   0     1014.44     1116.46     26.30 o
  11  11   0      309.72      403.73     23.25 o
  12  11   0      310.48      379.07     18.05 o
  13  11   0      234.90      217.04     21.30 o
  14  11   0       29.77        7.85     17.10 o
  15  11   0       11.02       22.51     17.81 o
  16  11   0        2.44       21.86     18.31 o
  17  11   0       15.63       46.95     19.81 o
  18  11   0        0.47       -9.33     18.89 o
   0  12   0       47.03       21.29     19.90 o
   1  12   0       49.18       59.75     16.01 o
   2  12   0       82.31       74.11     14.95 o
   3  12   0        0.46        8.80     14.79 o
   4  12   0      892.34      942.65     26.43 o
   5  12   0       11.17       12.86     14.80 o
   6  12   0      597.19      530.81     20.36 o
   7  12   0      420.08      440.58     18.84 o
   8  12   0      401.53      381.80     18.23 o
   9  12   0      994.84     1025.14     28.10 o
  10  12   0     1940.23     2272.49     39.12 o
  11  12   0      756.32      752.04     23.01 o
  12  12   0       53.78       25.14     15.62 o
  13  12   0       12.99       -4.52     18.02 o
  14  12   0        6.02        0.78     21.37 o
  15  12   0       25.84       10.60     19.50 o
  16  12   0        3.57       16.88     19.65 o
  17  12   0        1.35        0.49     20.18 o
   1  13   0     3457.14     3519.16     60.23 o
   2  13   0      266.41      259.06     18.86 o
   3  13   0      144.43      188.16     17.49 o
   4  13   0       63.24       86.69     14.59 o
   5  13   0        1.87        3.94     13.76 o
   6  13   0      116.66       90.95     16.38 o
   7  13   0      681.14      662.16     23.22 o
   8  13   0        0.00       -1.40     14.44 o
   9  13   0      335.89      312.92     19.35 o
  10  13   0      524.75      534.66     20.68 o
  11  13   0        5.03       23.28     14.66 o
  12  13   0       71.56       98.07     17.89 o
  13  13   0       36.04       10.48     19.47 o
  14  13   0       13.05        0.18     24.26 o
  15  13   0       39.11       16.49     19.51 o
  16  13   0        3.44       20.18     21.21 o
  17  13   0        3.87        5.08     20.11 o
   0  14   0      308.07      341.45     29.98 o
   1  14   0       48.31      114.48     17.18 o
   2  14   0        1.06       23.04     16.09 o
   3  14   0     5006.32     5064.69     80.93 o
   4  14   0      793.86      923.92     41.52 o
   5  14   0      470.00      499.00     37.33 o
   6  14   0        0.20       15.33     14.79 o
   7  14   0       65.72       35.53     16.04 o
   8  14   0     1039.99      882.47     34.20 o
   9  14   0       61.30       78.26     17.16 o
  10  14   0      127.95      154.65     17.87 o
  11  14   0        4.26        0.09     15.31 o
  12  14   0        6.90       -5.67     18.55 o
  13  14   0       28.96       40.66     20.92 o
  14  14   0        7.37        3.04     20.01 o
  15  14   0        5.62      -12.32     20.23 o
  16  14   0        6.62        5.80     22.13 o
   1  15   0     1066.47     1089.55     33.95 o
   2  15   0      974.99      992.76     33.89 o
   3  15   0      739.91      816.16     29.52 o
   4  15   0      314.40      306.34     20.80 o
   5  15   0       21.58       -2.94     16.64 o
   6  15   0      551.46      489.99     23.16 o
   7  15   0      202.27      204.38     20.10 o
   8  15   0        3.25       -8.17     16.32 o
   9  15   0       27.96       14.65     17.52 o
  10  15   0        8.37        8.24     15.60 o
  11  15   0       37.61       21.59     18.32 o
  12  15   0       86.42      111.30     22.63 o
  13  15   0        3.09      -19.95     19.95 o
  14  15   0       61.58       53.11     22.72 o
  15  15   0        5.45      -36.81     36.81 o
   0  16   0      466.89      411.11     34.94 o
   1  16   0       21.42       27.52     18.66 o
   2  16   0      344.22      424.04     37.65 o
   3  16   0      562.70      568.92     24.85 o
   4  16   0      289.39      224.64     20.40 o
   5  16   0      159.58      173.13     20.05 o
   6  16   0        7.14      -17.88     17.88 o
   7  16   0       54.51       59.40     18.41 o
   8  16   0       67.50       67.42     18.24 o
   9  16   0       44.76       31.18     21.74 o
  10  16   0       28.87       38.43     16.72 o
  11  16   0        1.00      -18.01     18.01 o
  12  16   0       21.31       31.07     21.67 o
  13  16   0        6.40       -6.74     21.50 o
  14  16   0        4.86       21.46     22.34 o
   1  17   0      253.70      258.21     28.64 o
   2  17   0        3.29       -1.97     19.54 o
   3  17   0        3.45        2.89     18.87 o
   4  17   0        3.88       -9.57     17.99 o
   5  17   0        2.97      -13.82     17.77 o
   6  17   0      371.15      309.25     22.50 o
   7  17   0       65.81       77.83     19.76 o
   8  17   0        3.21       -1.20     19.51 o
   9  17   0        1.13      -18.23     18.23 o
  10  17   0       10.51        8.47     18.65 o
  11  17   0       10.98        3.79     22.24 o
  12  17   0       11.56       19.74     26.07 o
  13  17   0        6.46        7.29     22.98 o
   0  18   0        8.89       -1.77     27.78 o
   1  18   0        0.23        7.75     20.79 o
   2  18   0       44.64       28.26     20.51 o
   3  18   0        0.71       -5.76     18.78 o
   4  18   0       88.33      109.13     19.86 o
   5  18   0      174.45      203.73     22.17 o
   6  18   0       42.54       41.53     19.69 o
   7  18   0       98.53       95.82     20.42 o
   8  18   0        0.16        1.69     19.21 o
   9  18   0       72.96       21.28     20.23 o
  10  18   0        0.06        3.12     20.36 o
  11  18   0       20.14       24.96     23.93 o
   1  19   0      184.94      194.98     24.59 o
   2  19   0        0.51        2.23     24.63 o
   3  19   0       37.97       23.40     20.50 o
   4  19   0        2.29        2.04     21.98 o
   5  19   0       19.78        2.97     20.89 o
   6  19   0        5.79      -14.76     20.06 o
   7  19   0        1.87      -14.58     20.66 o
   8  19   0      107.34      126.12     23.15 o
   9  19   0        0.64        4.98     21.19 o
  10  19   0        6.15       -1.71     21.67 o
   0  20   0       49.98       54.33     40.56 o
   1  20   0       19.43       14.90     21.52 o
   2  20   0        1.49        5.31     21.97 o
   3  20   0       10.16        6.60     22.29 o
   4  20   0       18.59        0.78     21.87 o
   5  20   0        0.00       -0.70     22.15 o
   6  20   0       21.63       36.07     23.21 o
   7  20   0       45.35       35.49     23.53 o
   8  20   0        3.42       34.84     22.24 o
   1  21   0        9.19      -12.84     22.40 o
   2  21   0        3.48      -11.11     23.51 o
   3  21   0        1.19      -17.09     23.16 o
   4  21   0       20.27        2.45     23.30 o
   5  21   0       88.13       98.74     28.18 o
 -21   0   1       14.99      -20.78     20.78 o
 -19   0   1       90.35       79.50     21.52 o
 -17   0   1      321.38      366.76     35.87 o
 -15   0   1      960.28      938.18     37.22 o
 -13   0   1      330.45      330.57     20.59 o
 -11   0   1      173.44      173.44     42.85 o
  -9   0   1     1045.97     1049.99     25.55 o
  -7   0   1     1547.96     1508.45     25.85 o
  -5   0   1     1268.86     1005.35     22.80 o
  -3   0   1    19603.08    15471.33    176.71 o
   3   0   1    30353.23    23890.26    290.95 o
   5   0   1      214.64      215.43      8.32 o
   7   0   1     5079.30     4669.47     61.73 o
   9   0   1       22.33       20.84      8.18 o
  11   0   1      220.26      171.68     19.44 o
  13   0   1      555.11      552.11     25.79 o
  15   0   1      944.53     1021.34     40.89 o
  17   0   1      946.53      896.14     41.04 o
  19   0   1        0.44       46.13     22.92 o
  21   0   1        1.75       10.56     24.29 o
 -21   1   1        4.37       19.26     15.44 o
 -20   1   1        0.39       -4.30     14.75 o
 -19   1   1        3.68       11.27     13.94 o
 -18   1   1        7.74        9.88     13.11 o
 -17   1   1       85.83       68.71     14.40 o
 -16   1   1       11.55       16.56     12.49 o
 -15   1   1      231.42      211.79     14.72 o
 -14   1   1      241.29      227.51     20.08 o
 -13   1   1        9.70        4.04      9.47 o
 -12   1   1      123.72      110.57      9.57 o
 -11   1   1      265.47      264.05     12.71 o
 -10   1   1      228.26      223.92      9.02 o
  -9   1   1     3807.95     3498.09     50.97 o
  -8   1   1       92.19       84.43      5.36 o
  -7   1   1     2301.98     1990.39     22.65 o
  -6   1   1       25.91       27.92      2.63 o
  -5   1   1     4234.87     3879.79     31.96 o
  -4   1   1      595.30      524.23     10.42 o
  -3   1   1    10099.51     8077.72     61.55 o
  -2   1   1      629.30      406.45      6.05 o
  -1   1   1      531.61      398.08      7.80 o
   2   1   1       91.31       37.60      4.64 o
   3   1   1     6744.89     5812.13     57.34 o
   4   1   1     3379.65     3378.49     30.91 o
   5   1   1      103.23      142.09      5.15 o
   6   1   1      643.29      586.67     10.88 o
   7   1   1       14.00        3.04      4.01 o
   8   1   1      168.89      139.29      9.36 o
   9   1   1     1607.99     1585.08     19.65 o
  10   1   1       60.47       71.80      6.33 o
  11   1   1       65.29       76.69      7.47 o
  12   1   1        2.48        5.68      7.06 o
  13   1   1        8.42       -1.58      7.77 o
  14   1   1      120.95      146.46     14.44 o
  15   1   1        9.73       10.74     13.12 o
  16   1   1       80.06       52.36     14.74 o
  17   1   1       92.86      104.67     16.88 o
  18   1   1      536.25      524.73     25.79 o
  19   1   1       26.67       30.32     16.02 o
  20   1   1       32.98       23.75     18.35 o
  21   1   1        0.51       17.56     20.53 o
 -21   2   1        2.51       11.63     15.87 o
 -20   2   1        4.56        2.00     14.41 o
 -19   2   1       41.75       40.07     24.61 o
 -18   2   1      260.28      238.72     24.29 o
 -17   2   1      319.99      339.35     20.16 o
 -16   2   1      577.48      517.91     21.20 o
 -15   2   1      421.00      441.85     17.33 o
 -14   2   1     1259.26     1215.13     26.24 o
 -13   2   1       94.67      122.23     10.65 o
 -12   2   1      313.90      320.42     13.16 o
 -11   2   1        0.01       -0.65      4.52 o
 -10   2   1      901.52      876.86     15.26 o
  -9   2   1        3.88        2.58      4.49 o
  -8   2   1       19.70       23.91      4.63 o
  -7   2   1      204.95      212.40      5.82 o
  -6   2   1      930.29      857.71     11.00 o
  -5   2   1        8.77       -0.42      2.56 o
  -4   2   1     4262.74     3915.76     31.98 o
  -3   2   1     8285.52     7060.86     54.04 o
  -2   2   1    10289.15     8394.48     86.96 o
  -1   2   1      174.45       91.63      6.28 o
   0   2   1        4.66        9.58      3.61 o
   1   2   1      127.50       54.28      5.26 o
   2   2   1    13197.20    10458.28    181.19 o
   3   2   1    21148.72    18281.83    196.94 o
   4   2   1     9401.23     8288.10     91.35 o
   5   2   1     1590.55     1488.39     17.81 o
   6   2   1       17.96       11.33      4.07 o
   7   2   1     3578.90     3429.27     35.02 o
   8   2   1        3.09        1.25      4.44 o
   9   2   1       51.31       52.90      6.45 o
  10   2   1       15.97       27.40      5.90 o
  11   2   1      809.17      718.66     15.53 o
  12   2   1      517.98      546.09     24.48 o
  13   2   1      435.07      452.06     16.32 o
  14   2   1      310.47      337.92     16.78 o
  15   2   1      282.09      271.89     15.84 o
  16   2   1      724.67      794.98     26.93 o
  17   2   1      251.91      251.81     19.04 o
  18   2   1       62.06       88.90     16.59 o
  19   2   1        8.38        5.09     15.47 o
  20   2   1        3.94       -3.84     16.37 o
  21   2   1        0.13       -0.60     17.79 o
 -21   3   1       30.21       19.25     21.41 o
 -20   3   1        0.10      -13.75     13.75 o
 -19   3   1        7.92       -5.94     13.80 o
 -18   3   1       11.31       -0.31     13.32 o
 -17   3   1       24.56       23.75     14.15 o
 -16   3   1      115.72      127.39     14.10 o
 -15   3   1        0.62       -6.19     10.87 o
 -14   3   1      130.06      146.94     12.42 o
 -13   3   1       71.30       47.64      6.51 o
 -12   3   1        5.73       -1.62      5.29 o
 -11   3   1       44.98       42.59      6.24 o
 -10   3   1     1010.31      999.49     17.00 o
  -9   3   1     1901.19     1743.93     21.62 o
  -8   3   1      594.48      606.38     10.48 o
  -7   3   1       24.25       25.63      5.10 o
  -6   3   1       16.14       12.26      4.07 o
  -5   3   1     1717.83     1522.26     16.98 o
  -4   3   1     1667.75     1457.80     20.70 o
  -3   3   1     4979.62     5018.42     50.42 o
  -2   3   1     1981.15     1699.06     21.29 o
  -1   3   1     2399.66     2047.65     26.74 o
   0   3   1     7406.75     6351.93    150.22 o
   1   3   1      456.05      440.03     10.55 o
   2   3   1      342.25      299.46     10.90 o
   3   3   1     1676.97     1517.40     37.27 o
   4   3   1      133.96      155.16      5.86 o
   5   3   1      169.90      150.25      7.90 o
   6   3   1      644.51      636.41     13.43 o
   7   3   1       81.68       85.74      5.09 o
   8   3   1        7.30        4.21      4.48 o
   9   3   1      139.48      108.50      6.72 o
  10   3   1     1044.95     1022.18     17.99 o
  11   3   1      123.62      118.34      7.63 o
  12   3   1       14.85       11.30      7.53 o
  13   3   1        3.36       -0.69      7.96 o
  14   3   1      312.79      334.81     16.43 o
  15   3   1        8.17       12.82     12.35 o
  16   3   1       27.48       13.80     14.80 o
  17   3   1      278.26      261.22     17.37 o
  18   3   1        0.00        3.07     14.85 o
  19   3   1       65.33       77.21     17.28 o
  20   3   1       46.73       14.80     16.99 o
 -21   4   1        7.34       19.47     16.15 o
 -20   4   1       14.97        8.62     15.62 o
 -19   4   1       14.77        7.10     14.40 o
 -18   4   1       24.72       23.06     12.80 o
 -17   4   1       13.86      -12.10     12.10 o
 -16   4   1      641.38      673.37     23.11 o
 -15   4   1       64.16       61.48     12.60 o
 -14   4   1      430.69      420.67     21.28 o
 -13   4   1      531.35      530.03     17.35 o
 -12   4   1      183.10      174.12      8.82 o
 -11   4   1      263.43      301.22     12.89 o
 -10   4   1      137.32      152.10      7.25 o
  -9   4   1      161.69      164.38      6.73 o
  -8   4   1       96.64       98.57      6.24 o
  -7   4   1       40.18       27.17      5.26 o
  -6   4   1      603.90      606.19     10.43 o
  -5   4   1     1388.26     1370.54     16.34 o
  -4   4   1        0.94       13.24      6.22 o
  -3   4   1      714.94      619.05     12.02 o
  -2   4   1     3310.32     2924.07     32.87 o
  -1   4   1     5393.80     4387.03     50.34 o
   0   4   1       40.44       24.67      6.54 o
   1   4   1      756.47      658.97     39.04 o
   2   4   1     3334.06     2774.69     40.01 o
   3   4   1      799.71      866.10     16.44 o
   4   4   1      641.84      556.74     11.45 o
   5   4   1     1280.39     1110.26     18.03 o
   6   4   1     1667.43     1841.56     25.43 o
   7   4   1     2578.50     2435.73     32.02 o
   8   4   1      397.43      331.57      9.16 o
   9   4   1      849.07      783.10     13.30 o
  10   4   1      692.41      666.16     13.90 o
  11   4   1       15.83        7.10      7.85 o
  12   4   1       52.52       56.91      8.85 o
  13   4   1      133.73      139.46     10.17 o
  14   4   1      769.09      744.43     22.84 o
  15   4   1      103.04      104.32     15.22 o
  16   4   1      450.21      455.91     20.49 o
  17   4   1       95.37      119.50     15.28 o
  18   4   1       84.97       58.61     14.58 o
  19   4   1        1.92        5.61     16.05 o
  20   4   1        1.92      -17.67     17.67 o
 -21   5   1        0.21      -10.00     17.61 o
 -20   5   1       22.89       10.54     18.69 o
 -19   5   1       22.99       35.10     20.55 o
 -18   5   1        0.67        4.83     12.67 o
 -17   5   1       21.67       27.95     13.33 o
 -16   5   1      801.88      718.46     23.33 o
 -15   5   1      806.20      705.65     22.81 o
 -14   5   1      148.79      162.15     14.08 o
 -13   5   1     1150.04     1173.27     23.20 o
 -12   5   1      396.87      443.18     12.90 o
 -11   5   1       49.89       43.75      8.39 o
 -10   5   1      300.64      336.03      9.71 o
  -9   5   1        0.03       -6.07      6.07 o
  -8   5   1        6.26        6.23      5.85 o
  -7   5   1        2.99       23.73      9.74 o
  -6   5   1      479.84      490.28     10.36 o
  -5   5   1       51.38       99.06      7.88 o
  -4   5   1       76.44       80.51      5.16 o
  -3   5   1     2637.78     2492.81     34.39 o
  -2   5   1        0.02        1.44      3.97 o
  -1   5   1       98.08      110.69      6.91 o
   0   5   1     1408.74     1218.76     17.08 o
   1   5   1     1455.31     1072.98     17.28 o
   2   5   1      637.28      470.49     15.67 o
   3   5   1        0.26       -6.96      6.96 o
   4   5   1      300.67      279.62     10.36 o
   5   5   1       19.43       -1.65      5.83 o
   6   5   1       27.78       13.40      6.27 o
   7   5   1       20.72       22.17      6.70 o
   8   5   1      121.74      119.22      7.97 o
   9   5   1       71.63       69.59      7.67 o
  10   5   1      173.99      191.62      8.18 o
  11   5   1       64.77       56.38      7.88 o
  12   5   1       93.31      113.19     14.48 o
  13   5   1       12.78       32.37      9.41 o
  14   5   1        0.48       11.97     12.47 o
  15   5   1      180.49      158.34     15.65 o
  16   5   1      108.45      129.27     15.83 o
  17   5   1       67.36       82.04     15.15 o
  18   5   1        7.64       21.12     14.34 o
  19   5   1      127.11      139.76     17.33 o
  20   5   1        2.68        7.47     15.39 o
 -20   6   1        4.14      -14.34     14.34 o
 -19   6   1        8.67        4.36     14.40 o
 -18   6   1        1.60       -8.93     13.16 o
 -17   6   1        8.01      -12.41     12.41 o
 -16   6   1        1.28       -9.86     13.34 o
 -15   6   1     1595.96     1514.53     33.63 o
 -14   6   1       22.49        6.19     12.47 o
 -13   6   1      605.79      645.17     18.25 o
 -12   6   1      226.32      254.38     11.13 o
 -11   6   1     1072.82      964.48     16.88 o
 -10   6   1       30.77       32.73      7.62 o
  -9   6   1      370.47      396.37     12.76 o
  -8   6   1      165.81      197.15      8.68 o
  -7   6   1      103.72      122.99      7.12 o
  -6   6   1      385.74      388.01     10.63 o
  -5   6   1      827.01      908.16     16.10 o
  -4   6   1     1544.25     1622.31     26.01 o
  -3   6   1      807.55      761.69     20.61 o
  -2   6   1       45.54       38.49      7.01 o
  -1   6   1     1560.61     1321.32     17.64 o
   0   6   1        0.99        2.41      3.78 o
   1   6   1      708.87      602.34     13.09 o
   2   6   1      184.53      184.48     14.46 o
   3   6   1     2073.41     1743.23     29.73 o
   4   6   1      239.24      250.20     14.39 o
   5   6   1     1370.97     1333.47     23.57 o
   6   6   1        2.27        1.71      7.25 o
   7   6   1      540.73      559.04     16.57 o
   8   6   1        0.23       -7.36      7.36 o
   9   6   1      274.07      278.33     11.22 o
  10   6   1        5.77       16.88      7.11 o
  11   6   1       67.92       74.25      8.03 o
  12   6   1      208.14      230.03     11.94 o
  13   6   1      482.79      485.32     15.37 o
  14   6   1        6.79       -2.46     13.35 o
  15   6   1       12.78        1.22     13.04 o
  16   6   1       57.45       44.67     14.35 o
  17   6   1       16.84       32.97     14.37 o
  18   6   1       13.37       -3.82     14.62 o
  19   6   1       66.95       38.67     15.76 o
  20   6   1       31.59       36.81     16.73 o
 -20   7   1        1.22      -14.82     14.82 o
 -19   7   1       10.85        0.38     14.59 o
 -18   7   1       25.53       10.71     14.19 o
 -17   7   1       24.39        8.36     13.82 o
 -16   7   1       19.82       13.97     13.80 o
 -15   7   1       84.64       69.06     14.49 o
 -14   7   1      122.47      133.68     17.50 o
 -13   7   1      175.63      145.28     12.41 o
 -12   7   1      460.18      441.31     20.02 o
 -11   7   1       20.75       12.73      8.61 o
 -10   7   1      326.80      315.36     11.60 o
  -9   7   1      149.18      137.64      9.79 o
  -8   7   1        5.36        6.76      7.80 o
  -7   7   1        9.73        3.13      7.26 o
  -6   7   1      422.63      465.16     13.75 o
  -5   7   1       13.44       14.05      7.46 o
  -4   7   1        1.32       -0.82      8.97 o
  -3   7   1       91.61       68.34      8.58 o
  -2   7   1        8.37        2.84      8.52 o
  -1   7   1      854.96      737.08     13.99 o
   0   7   1      290.46      261.20      9.37 o
   1   7   1     1388.95     1158.54     18.42 o
   2   7   1      126.56      148.72      8.91 o
   3   7   1      118.62      116.71     10.47 o
   4   7   1      160.00      212.42     29.95 o
   5   7   1     1564.14     1479.18     26.08 o
   6   7   1      387.72      359.87     14.03 o
   7   7   1      263.05      263.67     12.66 o
   8   7   1      458.43      449.23     15.18 o
   9   7   1      328.64      298.67     11.59 o
  10   7   1       37.48       62.56      9.70 o
  11   7   1      156.75      146.04     10.34 o
  12   7   1       61.11       60.99      9.58 o
  13   7   1        8.55       -0.80     13.68 o
  14   7   1       32.21        0.80     13.35 o
  15   7   1      281.96      248.60     17.95 o
  16   7   1       33.72       40.98     14.84 o
  17   7   1       20.06       30.48     14.71 o
  18   7   1      111.90      111.97     17.35 o
  19   7   1        2.74      -15.09     15.09 o
  20   7   1        6.91        0.66     16.85 o
 -20   8   1        1.02        9.72     16.97 o
 -19   8   1        7.37       12.47     15.45 o
 -18   8   1        4.75        3.89     15.27 o
 -17   8   1        6.27       11.26     14.40 o
 -16   8   1        2.48       -3.30     13.91 o
 -15   8   1        3.32       -3.44     14.05 o
 -14   8   1      821.35      796.23     25.85 o
 -13   8   1      338.52      372.80     16.18 o
 -12   8   1      806.84      777.10     19.91 o
 -11   8   1      516.99      530.48     16.68 o
 -10   8   1      243.93      228.56     12.36 o
  -9   8   1       22.01       15.48      8.93 o
  -8   8   1       39.25       13.00      6.77 o
  -7   8   1      960.32     1090.17     20.02 o
  -6   8   1       56.01       56.90      5.74 o
  -5   8   1       87.38       57.36      8.69 o
  -4   8   1      125.98      137.80     10.18 o
  -3   8   1      142.01      189.57     16.95 o
  -2   8   1        3.09        3.48      8.43 o
  -1   8   1        4.82       -5.40      5.40 o
   0   8   1       88.61       93.94      7.83 o
   1   8   1       75.28       63.37      5.83 o
   2   8   1      898.40      888.72     17.25 o
   3   8   1      324.06      284.67     12.91 o
   4   8   1       14.00       13.71      9.43 o
   5   8   1      448.45      401.82     14.20 o
   6   8   1      298.97      313.89     13.60 o
   7   8   1      338.41      396.83     31.49 o
   8   8   1       26.36       34.44     10.76 o
   9   8   1      159.89      142.59     12.98 o
  10   8   1      470.52      496.44     17.00 o
  11   8   1       19.16        4.19      9.98 o
  12   8   1       63.31       59.46     11.18 o
  13   8   1        3.13        1.42     12.04 o
  14   8   1       48.48       46.40     14.56 o
  15   8   1      237.36      223.76     18.54 o
  16   8   1        9.00        5.38     14.71 o
  17   8   1       49.04       52.90     15.81 o
  18   8   1       35.08       24.24     16.17 o
  19   8   1        3.56        6.62     16.55 o
 -19   9   1        0.44       -9.84     22.16 o
 -18   9   1        2.08       12.81     27.18 o
 -17   9   1        8.96       22.39     15.99 o
 -16   9   1        0.08      -14.97     14.97 o
 -15   9   1      151.75      142.50     18.87 o
 -14   9   1      109.78      119.39     17.85 o
 -13   9   1       79.77       66.80     16.49 o
 -12   9   1      247.36      332.59     16.82 o
 -11   9   1      226.55      206.73     13.09 o
 -10   9   1      194.23      211.17     15.94 o
  -9   9   1       25.01       44.80     10.57 o
  -8   9   1      302.65      280.67     11.55 o
  -7   9   1      205.87      210.45      9.67 o
  -6   9   1     1248.65     1244.26     25.41 o
  -5   9   1       69.84       64.58      9.96 o
  -4   9   1       87.29       77.23     10.23 o
  -3   9   1      128.32      143.34     12.01 o
  -2   9   1       58.73       76.59     14.75 o
  -1   9   1      252.60      228.08      8.76 o
   0   9   1      409.31      356.85     13.79 o
   1   9   1       57.27       58.23      8.18 o
   2   9   1      248.42      224.91     13.26 o
   3   9   1        8.22       10.53     10.00 o
   4   9   1      318.01      313.72     14.90 o
   5   9   1       27.25       23.55     10.82 o
   6   9   1      192.13      201.75     13.14 o
   7   9   1      686.86      627.76     19.85 o
   8   9   1       20.63        8.98     11.74 o
   9   9   1       26.11       26.66     12.25 o
  10   9   1      473.71      530.66     18.93 o
  11   9   1      129.47      126.76     12.93 o
  12   9   1        2.30       -6.82     12.16 o
  13   9   1      106.87      101.52     15.26 o
  14   9   1       42.97       55.65     17.65 o
  15   9   1       28.38       39.61     17.52 o
  16   9   1       31.44       21.86     16.02 o
  17   9   1        3.80      -15.52     15.52 o
  18   9   1       78.84       76.76     18.05 o
  19   9   1       56.03       71.13     18.57 o
 -19  10   1        3.17       -7.80     18.48 o
 -18  10   1        8.62       11.78     17.51 o
 -17  10   1        3.59        2.93     20.62 o
 -16  10   1        3.84        9.82     19.38 o
 -15  10   1        0.00       -6.21     15.87 o
 -14  10   1       23.93       15.36     17.28 o
 -13  10   1      367.27      399.10     43.55 o
 -12  10   1      460.68      458.41     17.60 o
 -11  10   1       19.14       37.27     12.07 o
 -10  10   1      107.53       77.60     13.65 o
  -9  10   1        0.49       -7.00      7.00 o
  -8  10   1       71.13       80.70      7.65 o
  -7  10   1      263.36      251.17     14.51 o
  -6  10   1      179.49      176.78     13.27 o
  -5  10   1       70.04       60.19     11.20 o
  -4  10   1      103.49       88.12     15.63 o
  -3  10   1       25.82       20.05     10.85 o
  -2  10   1       86.93       59.71     11.30 o
  -1  10   1        0.86        4.48      9.06 o
   0  10   1       31.60       23.05      8.40 o
   1  10   1      181.45      152.62     13.38 o
   2  10   1        0.04       -6.12     10.75 o
   3  10   1       42.83       19.55     12.28 o
   4  10   1       49.31       37.14     15.68 o
   5  10   1      405.60      418.19     16.92 o
   6  10   1     1208.61     1083.22     26.97 o
   7  10   1        7.34        0.83      7.44 o
   8  10   1      118.48      134.37     10.66 o
   9  10   1      118.14      155.80     14.24 o
  10  10   1     1212.25     1283.31     29.51 o
  11  10   1        6.13       22.02     12.91 o
  12  10   1      127.54      164.70     14.88 o
  13  10   1       56.51       44.41     20.59 o
  14  10   1      170.82      146.89     19.85 o
  15  10   1       17.58       32.80     17.48 o
  16  10   1        2.07       -2.67     17.61 o
  17  10   1       77.78      113.88     20.73 o
  18  10   1        0.05       22.36     19.55 o
 -18  11   1       11.04       10.08     18.42 o
 -17  11   1        0.70       -9.51     18.10 o
 -16  11   1        0.75      -11.59     17.63 o
 -15  11   1       12.86      -11.74     16.54 o
 -14  11   1       84.05       63.15     18.14 o
 -13  11   1        0.02        1.72     17.14 o
 -12  11   1      230.76      254.23     18.25 o
 -11  11   1       31.47       23.20     12.39 o
 -10  11   1       28.83       62.50     12.44 o
  -9  11   1       12.38        4.79     10.94 o
  -8  11   1      351.94      324.91     16.85 o
  -7  11   1       48.96       64.33     13.21 o
  -6  11   1       14.27       12.80     13.10 o
  -5  11   1       12.97      -10.37     11.29 o
  -4  11   1        9.92        5.48     11.12 o
  -3  11   1      102.23      125.21     14.37 o
  -2  11   1        3.08        3.48     11.69 o
  -1  11   1        0.10       12.32     11.68 o
   0  11   1      280.24      278.40     13.20 o
   1  11   1      169.97      185.87     15.22 o
   2  11   1       34.44       35.24     12.77 o
   3  11   1        0.79       -4.97     11.67 o
   4  11   1      444.62      439.99     19.52 o
   5  11   1       26.05        0.29     12.45 o
   6  11   1      149.09      162.09     14.62 o
   7  11   1        1.41       -7.90     12.25 o
   8  11   1        0.27       -9.04     14.42 o
   9  11   1      254.22      276.32     20.88 o
  10  11   1        2.42      -13.55     13.55 o
  11  11   1      120.54      190.01     15.97 o
  12  11   1       75.79       64.46     16.35 o
  13  11   1       97.60       64.66     21.28 o
  14  11   1       28.49       39.18     18.17 o
  15  11   1       18.92       33.92     21.10 o
  16  11   1        0.67       -3.38     18.70 o
  17  11   1       45.72       52.22     20.48 o
  18  11   1       37.34       25.70     20.51 o
 -18  12   1       19.78       26.12     20.29 o
 -17  12   1        5.55      -19.62     19.62 o
 -16  12   1       73.79       76.61     20.46 o
 -15  12   1       10.30       12.76     18.80 o
 -14  12   1        0.00       45.87     18.46 o
 -13  12   1       19.43       23.14     18.29 o
 -12  12   1        2.57       -0.69     15.22 o
 -11  12   1      663.12      698.88     22.24 o
 -10  12   1       76.69       89.36     14.35 o
  -9  12   1       68.65       77.70     13.36 o
  -8  12   1      142.24      147.14     18.63 o
  -7  12   1       51.90       45.76     13.28 o
  -6  12   1      196.64      206.37     15.63 o
  -5  12   1      394.25      384.25     18.41 o
  -4  12   1      385.93      368.88     17.86 o
  -3  12   1       52.61       39.30     14.99 o
  -2  12   1      471.64      458.87     20.17 o
  -1  12   1       35.41       40.79     14.15 o
   0  12   1        8.36        1.25      9.60 o
   1  12   1       55.99       35.80     14.02 o
   2  12   1       94.73      102.43     15.76 o
   3  12   1      592.28      566.12     22.28 o
   4  12   1       18.67        3.89     14.97 o
   5  12   1       76.98       74.26     14.59 o
   6  12   1       43.12       61.40     15.67 o
   7  12   1       28.99       22.43     12.95 o
   8  12   1      284.42      283.73     17.80 o
   9  12   1      141.51      147.26     16.49 o
  10  12   1      313.46      356.66     19.67 o
  11  12   1       73.33       98.61     15.26 o
  12  12   1       11.43       14.68     16.13 o
  13  12   1        2.45       36.39     18.58 o
  14  12   1        0.84      -14.01     18.12 o
  15  12   1        1.48       10.43     19.36 o
  16  12   1       35.11       27.94     21.03 o
  17  12   1        0.07       14.32     20.52 o
 -17  13   1        0.96      -20.06     20.06 o
 -16  13   1        2.22      -19.37     19.37 o
 -15  13   1       83.38       85.14     21.66 o
 -14  13   1       10.28        8.36     18.70 o
 -13  13   1      141.48      128.05     20.73 o
 -12  13   1        0.00      -10.48     15.79 o
 -11  13   1       96.98      133.55     16.29 o
 -10  13   1      151.72      172.82     16.19 o
  -9  13   1       19.13       12.36     13.51 o
  -8  13   1      110.68      128.38     15.95 o
  -7  13   1      137.12      124.57     19.86 o
  -6  13   1       14.51        8.81     15.78 o
  -5  13   1      326.03      300.53     17.48 o
  -4  13   1       88.13      108.22     14.57 o
  -3  13   1        2.55       19.30     15.08 o
  -2  13   1       84.81      115.63     16.44 o
  -1  13   1       37.74       37.75     15.32 o
   0  13   1       45.27       60.89     15.97 o
   1  13   1      453.52      482.71     22.11 o
   2  13   1      215.31      205.11     18.22 o
   3  13   1      227.70      269.02     19.22 o
   4  13   1        0.07        1.72     14.19 o
   5  13   1      117.10       92.36     15.36 o
   6  13   1        4.87      -13.83     13.83 o
   7  13   1      212.09      228.73     17.69 o
   8  13   1      100.28      125.20     16.68 o
   9  13   1        7.25        6.44     18.31 o
  10  13   1      126.51      106.51     17.59 o
  11  13   1        1.76       14.47     15.06 o
  12  13   1        6.51        2.16     16.14 o
  13  13   1      109.72       87.51     20.80 o
  14  13   1      129.42      118.91     22.05 o
  15  13   1       12.94      -12.11     20.57 o
  16  13   1       11.16        0.23     20.90 o
 -16  14   1        7.57       10.65     20.98 o
 -15  14   1       36.43       51.28     27.81 o
 -14  14   1        0.00       19.49     20.84 o
 -13  14   1        0.31       -5.43     19.26 o
 -12  14   1        1.71       17.00     18.76 o
 -11  14   1        2.76        0.82     22.42 o
 -10  14   1       25.27       36.55     14.95 o
  -9  14   1       32.82       31.19     14.62 o
  -8  14   1      120.18      151.43     17.07 o
  -7  14   1      129.00      146.00     16.79 o
  -6  14   1        7.74        7.23     14.40 o
  -5  14   1        2.17       -2.70     14.16 o
  -4  14   1      100.19      109.47     27.03 o
  -3  14   1       95.19       66.80     15.78 o
  -2  14   1        0.00       16.17     16.21 o
  -1  14   1       34.74       36.35     16.55 o
   0  14   1      162.41      199.09     18.63 o
   1  14   1        2.40       37.58     16.18 o
   2  14   1      149.62      188.87     19.64 o
   3  14   1      255.55      284.77     20.73 o
   4  14   1       35.11       36.28     19.56 o
   5  14   1      261.27      238.18     19.16 o
   6  14   1       47.19       57.03     16.46 o
   7  14   1        9.65       13.19     16.00 o
   8  14   1        3.10       15.43     16.19 o
   9  14   1       91.90       91.95     17.78 o
  10  14   1       60.07       70.54     17.14 o
  11  14   1      249.69      272.21     19.39 o
  12  14   1        2.73       -7.78     17.30 o
  13  14   1        5.25       19.30     19.95 o
  14  14   1       14.80      -25.56     26.49 o
  15  14   1        0.99      -16.38     21.46 o
  16  14   1        0.60        8.42     22.19 o
 -15  15   1        3.10      -21.85     21.85 o
 -14  15   1       19.77       32.62     22.14 o
 -13  15   1        0.04      -12.57     20.01 o
 -12  15   1       10.00      -18.78     18.78 o
 -11  15   1        6.58       -9.57     16.61 o
 -10  15   1       64.99       48.16     15.99 o
  -9  15   1       23.40       19.13     15.11 o
  -8  15   1        0.96       10.96     16.40 o
  -7  15   1        5.26       15.63     16.37 o
  -6  15   1      143.23      110.79     18.02 o
  -5  15   1        7.59       51.91     17.16 o
  -4  15   1       36.19       68.38     16.54 o
  -3  15   1       97.12      150.27     17.88 o
  -2  15   1       58.10       79.64     19.26 o
  -1  15   1      399.80      436.10     23.99 o
   0  15   1        2.64       22.55     17.49 o
   1  15   1       57.47       51.49     18.19 o
   2  15   1       94.53      101.30     18.39 o
   3  15   1       88.09       92.74     18.80 o
   4  15   1      190.19      186.26     20.63 o
   5  15   1       30.69       27.70     16.97 o
   6  15   1      256.64      261.57     20.52 o
   7  15   1       18.91       11.58     17.28 o
   8  15   1       14.49       29.97     17.68 o
   9  15   1        0.93      -17.01     17.01 o
  10  15   1       67.84       69.74     25.99 o
  11  15   1       38.08       25.36     18.75 o
  12  15   1       17.34       24.23     21.43 o
  13  15   1        0.02      -14.16     20.32 o
  14  15   1       14.76      -17.68     23.24 o
  15  15   1        0.02      -18.56     21.90 o
 -14  16   1        6.69       20.67     22.19 o
 -13  16   1        6.62       10.83     27.60 o
 -12  16   1       10.87       -7.62     20.02 o
 -11  16   1       14.48       -0.35     17.82 o
 -10  16   1        0.40       -6.01     15.49 o
  -9  16   1       18.38       25.82     16.01 o
  -8  16   1        4.00        7.51     17.25 o
  -7  16   1       15.73       -1.35     17.22 o
  -6  16   1       10.78       20.90     17.62 o
  -5  16   1       19.22        2.73     17.24 o
  -4  16   1        4.30       11.06     19.56 o
  -3  16   1      159.60      166.04     19.80 o
  -2  16   1      102.06      134.47     20.35 o
  -1  16   1       99.60      108.46     21.18 o
   0  16   1       67.05       45.64     19.62 o
   1  16   1       50.96       29.30     18.34 o
   2  16   1       26.01       49.88     19.19 o
   3  16   1       36.68       41.03     22.51 o
   4  16   1        6.50       25.11     17.85 o
   5  16   1       10.95       14.88     18.16 o
   6  16   1        3.86       -0.58     21.46 o
   7  16   1       46.36       15.41     18.50 o
   8  16   1       54.73       43.37     17.87 o
   9  16   1       60.45       -4.26     17.60 o
  10  16   1       11.12       10.85     18.71 o
  11  16   1        2.60      -15.42     18.64 o
  12  16   1        0.46      -10.92     21.71 o
  13  16   1       25.20       19.37     23.43 o
  14  16   1       16.80       19.91     23.39 o
 -13  17   1        3.24       -2.21     23.03 o
 -12  17   1       35.20       41.87     23.17 o
 -11  17   1        7.66        8.07     21.63 o
 -10  17   1        3.57      -17.88     18.31 o
  -9  17   1        0.00      -16.31     16.31 o
  -8  17   1       49.06       41.92     18.67 o
  -7  17   1        1.93       -2.11     17.25 o
  -6  17   1        2.22      -17.60     17.60 o
  -5  17   1        8.74       -3.31     18.10 o
  -4  17   1       94.91       65.13     19.55 o
  -3  17   1       15.12       15.80     19.00 o
  -2  17   1       27.28       -5.64     17.48 o
  -1  17   1        0.13      -12.66     19.49 o
   0  17   1       84.64       55.43     22.33 o
   1  17   1       47.31       75.24     21.01 o
   2  17   1      168.44      199.00     23.77 o
   3  17   1       47.15       44.58     21.92 o
   4  17   1       12.05       11.52     18.33 o
   5  17   1       47.93       35.91     18.79 o
   6  17   1       66.17       72.82     19.79 o
   7  17   1       57.25       64.11     18.93 o
   8  17   1        0.61        1.09     18.74 o
   9  17   1       35.46       44.81     20.11 o
  10  17   1        7.81       -2.87     19.29 o
  11  17   1        1.91       13.78     20.13 o
  12  17   1       28.22       13.32     23.56 o
 -12  18   1       13.95      -23.54     23.54 o
 -11  18   1        0.01       -8.41     23.03 o
 -10  18   1       11.47       -9.30     19.72 o
  -9  18   1        2.56        2.78     17.21 o
  -8  18   1       16.27      -18.61     18.61 o
  -7  18   1       22.25      -18.79     18.79 o
  -6  18   1       25.88       13.06     19.54 o
  -5  18   1        3.61      -11.43     18.10 o
  -4  18   1        3.38        1.91     18.57 o
  -3  18   1       23.02        2.15     18.86 o
  -2  18   1       60.51       38.47     19.78 o
  -1  18   1        0.71      -10.83     19.67 o
   0  18   1       58.03       45.40     21.80 o
   1  18   1        0.33        8.98     21.40 o
   2  18   1      101.66       99.86     22.58 o
   3  18   1       50.39       15.52     19.83 o
   4  18   1        3.62       17.65     20.05 o
   5  18   1        3.23      -18.34     18.34 o
   6  18   1        7.25        3.49     19.40 o
   7  18   1        1.01       -1.30     20.27 o
   8  18   1       40.38       28.35     20.85 o
   9  18   1        9.01      -14.59     19.83 o
  10  18   1        1.03        3.72     20.51 o
  11  18   1        0.51      -23.38     23.38 o
 -10  19   1        5.87       -6.66     26.61 o
  -9  19   1       17.84       43.54     20.96 o
  -8  19   1       39.94       56.84     18.71 o
  -7  19   1       34.29       42.24     24.30 o
  -6  19   1        0.05       11.57     21.20 o
  -5  19   1       32.21       12.63     21.17 o
  -4  19   1        2.51       22.01     20.34 o
  -3  19   1        0.07        8.23     20.20 o
  -2  19   1        0.46       -8.69     19.09 o
  -1  19   1        5.76        4.31     20.07 o
   0  19   1        3.95       -7.49     22.23 o
   1  19   1       10.22       17.87     23.44 o
   2  19   1       18.65       -1.21     36.42 o
   3  19   1       19.52       31.58     21.39 o
   4  19   1        7.59       -8.06     19.91 o
   5  19   1       16.62       13.12     20.63 o
   6  19   1       14.19       15.64     20.71 o
   7  19   1        2.70       22.44     21.13 o
   8  19   1        1.52       14.34     22.34 o
   9  19   1        0.47       -6.97     22.01 o
  -8  20   1        1.57      -18.45     18.45 o
  -7  20   1       20.80       21.57     23.12 o
  -6  20   1       21.96        6.46     21.98 o
  -5  20   1        0.48      -15.12     25.56 o
  -4  20   1        8.62      -21.34     25.55 o
  -3  20   1        0.01       25.81     22.43 o
  -2  20   1        0.96       23.54     24.65 o
  -1  20   1        0.31      -21.52     21.52 o
   0  20   1        0.58      -22.02     22.02 o
   1  20   1        1.53        6.66     24.59 o
   2  20   1       12.15       18.90     22.20 o
   3  20   1        8.81      -21.20     21.20 o
   4  20   1       14.94       -4.87     24.08 o
   5  20   1        0.69      -22.10     22.10 o
   6  20   1        3.95        8.53     22.80 o
   7  20   1        1.40      -11.90     23.01 o
  -5  21   1        0.16      -19.05     22.57 o
  -4  21   1        3.55      -18.95     22.46 o
  -3  21   1        1.54       45.91     23.13 o
  -2  21   1        5.21       -6.14     24.07 o
  -1  21   1        2.94      -21.87     21.87 o
   0  21   1       14.93      -23.43     23.43 o
   1  21   1       11.17      -21.34     21.34 o
   2  21   1       18.64       28.45     23.13 o
   3  21   1        5.23       19.32     23.34 o
   4  21   1        0.87      -23.73     23.73 o
 -20   0   2        4.18       20.90     19.15 o
 -18   0   2      331.89      344.38     30.86 o
 -16   0   2      318.32      341.37     24.19 o
 -14   0   2        4.70      -24.51     30.34 o
 -12   0   2     6342.96     6032.74    148.79 o
 -10   0   2     3783.07     4279.38    146.22 o
  -8   0   2    11621.01    12068.77    225.44 o
  -6   0   2    21958.50    22412.52    345.32 o
  -4   0   2     3476.98     3924.89     59.90 o
  -2   0   2     6071.05     7076.10    144.57 o
   0   0   2    47355.83    44625.55    814.15 o
   2   0   2    41231.46    42707.51    660.53 o
   4   0   2     2294.71     1784.13     25.40 o
   6   0   2    18843.64    19319.96    236.89 o
   8   0   2     2353.03     2313.22     34.58 o
  10   0   2       54.88       55.94      8.23 o
  12   0   2       38.00       46.13     13.26 o
  14   0   2        3.86      -16.17     16.17 o
  16   0   2      169.96      146.49     29.82 o
  18   0   2        0.57       23.67     22.53 o
  20   0   2       47.05       63.52     26.77 o
 -21   1   2        2.89       11.74     14.33 o
 -20   1   2       22.59       22.47     15.92 o
 -19   1   2       27.20        4.27     13.61 o
 -18   1   2      125.22      168.24     15.61 o
 -17   1   2      295.36      284.31     22.45 o
 -16   1   2      269.27      319.57     16.68 o
 -15   1   2       91.56      101.44     12.94 o
 -14   1   2        0.14        9.59      9.22 o
 -13   1   2        1.78       -0.21      8.29 o
 -12   1   2       80.63      100.53      9.72 o
 -11   1   2     1223.80     1156.57     27.60 o
 -10   1   2        1.06       10.63      6.06 o
  -9   1   2    11199.95    12099.27    111.87 o
  -8   1   2     3420.27     3182.74     32.37 o
  -7   1   2      633.35      792.54     12.13 o
  -6   1   2       74.88       53.55      6.35 o
  -5   1   2     7471.79     7807.76     65.86 o
  -4   1   2    38551.30    37027.10    293.66 o
  -3   1   2    12616.02    13980.32    112.76 o
  -2   1   2     1871.54     2098.95     18.24 o
  -1   1   2    16878.61    17229.72    178.78 o
   0   1   2     8963.50     9072.23    108.35 o
   1   1   2       39.95       40.72      3.30 o
   2   1   2     5182.03     5649.14     69.04 o
   3   1   2   142917.86   140795.55   1346.59 o
   4   1   2    12736.29    13728.64    124.19 o
   5   1   2    22695.45    24284.65    221.26 o
   6   1   2     1130.67     1235.93     14.79 o
   7   1   2        1.83        3.02      5.30 o
   8   1   2       18.92        8.97      4.45 o
   9   1   2        0.34       -4.90      4.91 o
  10   1   2     1885.93     1943.41     23.88 o
  11   1   2       39.91       45.14      6.90 o
  12   1   2      129.63      132.41      9.15 o
  13   1   2       17.53       26.30      8.26 o
  14   1   2       59.83       48.06     11.60 o
  15   1   2       57.41       40.35     14.12 o
  16   1   2       38.91       33.89     17.55 o
  17   1   2      171.31      155.58     18.19 o
  18   1   2       31.23       21.90     16.13 o
  19   1   2       47.09       31.15     17.34 o
  20   1   2        2.16      -10.80     17.40 o
 -21   2   2       19.29       17.64     20.35 o
 -20   2   2        5.90       -6.51     13.64 o
 -19   2   2        8.24        9.83     13.07 o
 -18   2   2       12.73       10.59     15.02 o
 -17   2   2       30.90       23.92     14.78 o
 -16   2   2      582.05      594.16     21.71 o
 -15   2   2     1393.17     1386.66     31.20 o
 -14   2   2      128.35      109.21     10.70 o
 -13   2   2      766.45      771.42     19.52 o
 -12   2   2     1139.45     1168.28     23.48 o
 -11   2   2     1792.57     1897.60     31.36 o
 -10   2   2     3720.97     3869.08     49.65 o
  -9   2   2     1747.47     1743.53     23.13 o
  -8   2   2     4297.87     4572.70     44.86 o
  -7   2   2      834.20      709.03     10.77 o
  -6   2   2     1603.04     1724.43     28.47 o
  -5   2   2     2569.27     2666.44     23.98 o
  -4   2   2     6048.47     5894.34     44.06 o
  -3   2   2    14792.51    13507.07     98.38 o
  -2   2   2     1654.77     1578.81     27.42 o
  -1   2   2     2743.35     2848.43     30.05 o
   0   2   2    33460.01    32995.79    553.15 o
   1   2   2       44.26       46.98      3.77 o
   2   2   2    15214.61    14472.43    154.51 o
   3   2   2    41775.20    40772.75    467.14 o
   4   2   2    34497.95    36410.52    366.62 o
   5   2   2     2341.14     2616.08     30.29 o
   6   2   2    14375.68    15272.75    145.60 o
   7   2   2      306.74      362.68      8.70 o
   8   2   2     5651.68     6662.04     64.39 o
   9   2   2      482.29      591.49     11.71 o
  10   2   2      197.20      284.97     10.10 o
  11   2   2      503.72      505.60     15.78 o
  12   2   2       75.57       80.45      8.74 o
  13   2   2        5.41        6.42      8.29 o
  14   2   2      403.30      404.98     17.43 o
  15   2   2     1094.59     1164.65     46.61 o
  16   2   2      228.12      226.79     16.21 o
  17   2   2       15.87       35.85     15.65 o
  18   2   2      117.10      110.86     25.55 o
  19   2   2        0.08       -1.83     16.64 o
  20   2   2       50.45       48.04     19.08 o
 -21   3   2        4.69       -6.94     14.79 o
 -20   3   2        2.08      -14.57     14.57 o
 -19   3   2       33.68        9.17     12.95 o
 -18   3   2       10.00      -12.25     12.25 o
 -17   3   2      311.19      302.19     18.02 o
 -16   3   2      454.46      399.95     17.48 o
 -15   3   2       62.83       51.02     10.98 o
 -14   3   2       19.48       15.24      9.46 o
 -13   3   2        0.02        5.80      8.75 o
 -12   3   2       44.38       49.12      6.50 o
 -11   3   2        3.14       13.27      6.79 o
 -10   3   2       68.75       68.60     12.35 o
  -9   3   2        3.09        3.47      3.49 o
  -8   3   2     5452.62     5561.26     64.81 o
  -7   3   2    27960.41    29201.23    276.09 o
  -6   3   2       26.92       22.21      3.76 o
  -5   3   2    17755.43    19132.77    162.33 o
  -4   3   2     6714.85     6313.69     53.75 o
  -3   3   2     9851.84    10989.20     95.94 o
  -2   3   2     1034.83      976.08     17.14 o
  -1   3   2     2543.62     2938.91     32.24 o
   0   3   2    16729.52    18291.14    234.31 o
   1   3   2    42056.68    43592.09    553.33 o
   2   3   2   120635.32   120550.87   1276.63 o
   3   3   2     3568.16     3344.00     46.78 o
   4   3   2     3489.59     3650.86     43.10 o
   5   3   2     1550.53     1537.78     21.91 o
   6   3   2       19.87       19.96      4.85 o
   7   3   2     5961.67     6086.05     61.25 o
   8   3   2     3052.30     3036.84     32.04 o
   9   3   2      392.91      444.54     11.27 o
  10   3   2       32.09       10.07      6.38 o
  11   3   2       40.82       35.27      6.95 o
  12   3   2      165.07      181.44      9.67 o
  13   3   2     1210.48     1257.00     27.68 o
  14   3   2      491.79      500.30     23.67 o
  15   3   2      546.60      539.62     20.46 o
  16   3   2      295.01      275.27     17.71 o
  17   3   2      268.56      254.03     21.80 o
  18   3   2       18.05       31.48     16.76 o
  19   3   2       92.75      114.80     22.12 o
  20   3   2       52.66       61.15     18.87 o
 -21   4   2       30.24       30.81     15.65 o
 -20   4   2       19.82       30.24     15.04 o
 -19   4   2       22.65        9.09     20.25 o
 -18   4   2        0.42      -14.03     14.03 o
 -17   4   2        3.84       -6.45     11.63 o
 -16   4   2       19.17       11.13     11.53 o
 -15   4   2      392.98      420.68     18.73 o
 -14   4   2       70.13       71.79     11.13 o
 -13   4   2       49.78       53.85     14.36 o
 -12   4   2     2202.95     2315.86     38.02 o
 -11   4   2      386.48      426.85     12.85 o
 -10   4   2      366.40      309.00     10.50 o
  -9   4   2     2136.75     2005.27     23.40 o
  -8   4   2      735.31      864.91     13.94 o
  -7   4   2     5327.80     5876.06     59.52 o
  -6   4   2    15069.60    15560.77    141.74 o
  -5   4   2     3456.94     3622.33     38.01 o
  -4   4   2    24121.93    24130.30    229.73 o
  -3   4   2      470.31      702.74     21.78 o
  -2   4   2       28.10      100.47      5.94 o
  -1   4   2       80.53      138.94      7.38 o
   0   4   2     4271.51     4421.39     55.08 o
   1   4   2    41384.78    41923.10    532.69 o
   2   4   2    80478.35    80777.21   1025.65 o
   3   4   2       62.23       78.25      6.86 o
   4   4   2    18943.01    19528.27    226.70 o
   5   4   2     1745.74     1801.69     24.83 o
   6   4   2     7208.64     7683.98     87.13 o
   7   4   2      816.55      802.07     14.31 o
   8   4   2     8496.66     9051.79     90.49 o
   9   4   2     6235.66     6555.87     63.49 o
  10   4   2     1686.09     1667.50     23.20 o
  11   4   2        1.35        7.36      7.07 o
  12   4   2      923.59      908.68     17.78 o
  13   4   2        4.62        6.67      9.13 o
  14   4   2       40.82       25.30     22.32 o
  15   4   2      273.57      265.11     17.28 o
  16   4   2        0.14      -14.70     14.70 o
  17   4   2      288.22      283.70     19.40 o
  18   4   2       27.92        3.45     13.88 o
  19   4   2        1.59        4.94     14.60 o
  20   4   2       18.81       52.73     19.38 o
 -21   5   2        3.62       -9.04     15.44 o
 -20   5   2       71.44       66.58     16.44 o
 -19   5   2        1.33        6.43     12.74 o
 -18   5   2       34.66       20.98     13.27 o
 -17   5   2      421.92      478.14     20.15 o
 -16   5   2       21.10       15.71     12.28 o
 -15   5   2      741.92      814.32     23.38 o
 -14   5   2      398.41      438.08     23.50 o
 -13   5   2     1185.08     1221.02     22.77 o
 -12   5   2      655.94      610.26     15.84 o
 -11   5   2      523.02      503.17     12.23 o
 -10   5   2      981.21     1214.25     17.25 o
  -9   5   2       46.32       51.58      7.06 o
  -8   5   2     1260.71     1195.85     17.93 o
  -7   5   2        5.26        7.04      5.86 o
  -6   5   2     1573.75     1579.00     20.63 o
  -5   5   2     9797.38    10156.11     99.87 o
  -4   5   2      457.51      402.10     10.00 o
  -3   5   2     4367.53     4104.11     48.77 o
  -2   5   2      447.14      575.08     10.58 o
  -1   5   2    34604.22    36475.98    394.56 o
   0   5   2        0.36       20.42      6.26 o
   1   5   2     3770.56     3962.30     55.86 o
   2   5   2    14040.45    12911.97    168.65 o
   3   5   2       71.83      127.73     11.17 o
   4   5   2     5529.01     5347.27     74.42 o
   5   5   2     1431.12     1654.67     24.02 o
   6   5   2      988.10     1144.93     19.10 o
   7   5   2     1946.21     1928.76     27.64 o
   8   5   2     1406.82     1318.58     20.26 o
   9   5   2      121.47       84.08      7.58 o
  10   5   2     1887.62     1900.86     24.17 o
  11   5   2     1430.22     1548.42     23.25 o
  12   5   2      251.47      262.47     11.19 o
  13   5   2        2.80        8.88      9.74 o
  14   5   2     1830.58     1748.43     35.89 o
  15   5   2       59.83       48.64     14.23 o
  16   5   2       31.43       24.18     13.63 o
  17   5   2        0.19        6.06     13.36 o
  18   5   2       97.76       99.94     16.18 o
  19   5   2       93.49      129.65     17.54 o
  20   5   2       29.42       58.81     17.16 o
 -21   6   2       35.62        9.75     16.61 o
 -20   6   2       48.89       48.09     15.71 o
 -19   6   2      212.61      187.04     17.01 o
 -18   6   2        2.82      -12.21     12.21 o
 -17   6   2       83.57       61.75     13.57 o
 -16   6   2     1056.47     1101.46     30.36 o
 -15   6   2      266.25      258.59     16.39 o
 -14   6   2      471.03      371.93     21.17 o
 -13   6   2      507.92      431.73     15.07 o
 -12   6   2     1587.44     1673.93     28.88 o
 -11   6   2     2911.00     3069.20     38.29 o
 -10   6   2        2.30        8.77      6.99 o
  -9   6   2      397.28      408.11     13.05 o
  -8   6   2     1765.80     1783.94     26.14 o
  -7   6   2      582.92      534.89     11.68 o
  -6   6   2     3140.37     3303.88     38.39 o
  -5   6   2     8210.02     9264.69    104.81 o
  -4   6   2     2188.59     2351.50     36.52 o
  -3   6   2      188.22      170.62      7.80 o
  -2   6   2     9892.70     9879.43    104.14 o
  -1   6   2      231.07      197.66      8.70 o
   0   6   2      485.10      592.77     13.43 o
   1   6   2     2408.06     2385.05     33.85 o
   2   6   2    43040.83    44755.46    570.17 o
   3   6   2     2244.94     2366.85     37.77 o
   4   6   2      168.18      225.95     14.87 o
   5   6   2    26302.39    27727.71    328.06 o
   6   6   2      105.12      131.33      9.60 o
   7   6   2     5526.02     5945.32     70.48 o
   8   6   2      190.76      184.35     10.31 o
   9   6   2     2052.87     2077.61     30.94 o
  10   6   2      554.20      575.77     14.42 o
  11   6   2      367.35      454.49     12.78 o
  12   6   2      170.68      150.54     11.22 o
  13   6   2      283.09      296.42     21.39 o
  14   6   2       15.19        7.15     13.12 o
  15   6   2     1288.33     1382.39     32.86 o
  16   6   2      112.95      140.07     16.58 o
  17   6   2       11.27        0.16     13.97 o
  18   6   2      105.90      128.91     17.43 o
  19   6   2       29.15       60.85     16.72 o
  20   6   2       32.83       66.25     23.63 o
 -20   7   2       72.31       64.98     16.47 o
 -19   7   2      195.76      179.94     17.88 o
 -18   7   2        4.70       13.10     14.20 o
 -17   7   2       50.20       46.71     13.69 o
 -16   7   2       83.09       98.33     14.99 o
 -15   7   2       13.88       18.15     14.68 o
 -14   7   2      932.65      923.41     27.89 o
 -13   7   2      220.09      251.48     15.43 o
 -12   7   2      397.24      418.93     13.37 o
 -11   7   2        9.07       10.10      8.17 o
 -10   7   2      225.29      277.53     11.47 o
  -9   7   2     1045.06     1108.48     20.63 o
  -8   7   2      444.49      455.89     13.26 o
  -7   7   2     2606.22     2973.93     36.07 o
  -6   7   2      455.21      424.33     10.68 o
  -5   7   2      172.32      250.49     10.41 o
  -4   7   2    12725.36    13789.50    166.61 o
  -3   7   2     1141.99     1200.09     20.09 o
  -2   7   2     7567.34     8191.35     94.01 o
  -1   7   2      750.74      663.22     15.73 o
   0   7   2     3750.90     4141.17     54.46 o
   1   7   2     1007.43      930.87     18.09 o
   2   7   2     3859.30     3563.90     53.54 o
   3   7   2     2399.82     2673.86     42.62 o
   4   7   2      630.62      618.47     21.48 o
   5   7   2     1145.07     1245.91     23.87 o
   6   7   2       49.42      121.58     10.53 o
   7   7   2      607.49      808.95     20.15 o
   8   7   2      252.90      305.79     12.06 o
   9   7   2      140.12       82.19     10.15 o
  10   7   2     1704.78     1691.20     27.18 o
  11   7   2     1790.28     1732.57     26.03 o
  12   7   2      981.10     1028.37     18.98 o
  13   7   2       27.35       22.61     10.87 o
  14   7   2       73.09       59.55     14.72 o
  15   7   2      312.31      308.67     19.57 o
  16   7   2       69.82       59.64     15.20 o
  17   7   2       20.48       38.48     15.71 o
  18   7   2       13.00        0.35     15.99 o
  19   7   2        0.09      -14.28     15.68 o
 -20   8   2       20.92       33.60     16.47 o
 -19   8   2       55.34       68.45     21.24 o
 -18   8   2       89.24       88.53     16.51 o
 -17   8   2        9.69       -7.16     13.52 o
 -16   8   2      106.12      108.31     15.41 o
 -15   8   2      212.92      252.82     18.03 o
 -14   8   2       32.44       51.52     15.47 o
 -13   8   2     2569.87     2571.99     50.51 o
 -12   8   2      766.11      824.04     19.89 o
 -11   8   2      825.68      773.65     18.90 o
 -10   8   2      223.26      251.43     13.42 o
  -9   8   2      306.60      312.73     12.44 o
  -8   8   2     5240.26     5157.62     58.89 o
  -7   8   2     2038.04     2303.67     31.40 o
  -6   8   2       74.06       90.27     12.32 o
  -5   8   2      367.29      362.93     12.87 o
  -4   8   2     5557.13     5404.07     70.93 o
  -3   8   2    16563.78    16952.99    203.94 o
  -2   8   2     2144.67     2282.98     34.15 o
  -1   8   2     6480.33     6677.78     72.49 o
   0   8   2      750.91      836.43     15.52 o
   1   8   2     3098.66     2969.11     41.72 o
   2   8   2      370.13      338.25     10.94 o
   3   8   2     8169.43     8356.73    114.85 o
   4   8   2     1469.77     1761.34     34.61 o
   5   8   2     8093.03     7793.26    108.30 o
   6   8   2      707.25      808.10     20.96 o
   7   8   2     1270.19     1370.79     27.33 o
   8   8   2     1553.12     1590.90     30.30 o
   9   8   2     1373.60     1300.68     27.92 o
  10   8   2     8280.29     8305.31    107.94 o
  11   8   2      450.59      400.55     13.39 o
  12   8   2      871.02      842.76     21.78 o
  13   8   2      757.15      855.74     26.69 o
  14   8   2       98.05       62.42     15.44 o
  15   8   2       34.50       60.12     15.64 o
  16   8   2        0.94       -3.33     14.45 o
  17   8   2        2.54       -6.59     21.41 o
  18   8   2       18.17       14.52     20.57 o
  19   8   2       15.97       20.70     17.35 o
 -20   9   2       32.64       28.19     20.18 o
 -19   9   2       11.41       35.37     18.27 o
 -18   9   2       74.80      125.69     18.22 o
 -17   9   2        0.20       22.30     24.84 o
 -16   9   2       82.35       90.78     16.73 o
 -15   9   2        0.26       -3.07     15.18 o
 -14   9   2      415.45      427.24     22.38 o
 -13   9   2     1812.36     1870.24     42.67 o
 -12   9   2       80.13       75.36     11.17 o
 -11   9   2      442.90      434.83     15.45 o
 -10   9   2      134.20      175.09     12.51 o
  -9   9   2       20.05       19.99      7.20 o
  -8   9   2     1591.59     1860.19     26.89 o
  -7   9   2      788.86      811.13     24.58 o
  -6   9   2      553.77      620.93     20.98 o
  -5   9   2       98.66      103.07     10.24 o
  -4   9   2     2637.73     2687.81     40.96 o
  -3   9   2     1389.59     1552.35     27.94 o
  -2   9   2     1623.28     1931.53     34.79 o
  -1   9   2      494.08      677.42     18.48 o
   0   9   2       16.09       28.36      7.79 o
   1   9   2     4411.06     4466.71     59.87 o
   2   9   2     1172.54     1272.36     23.13 o
   3   9   2     8023.14     8616.72    107.99 o
   4   9   2     2255.27     2502.97     43.28 o
   5   9   2      512.74      361.23     17.35 o
   6   9   2     4949.14     4945.84     68.51 o
   7   9   2      125.29      134.89     12.92 o
   8   9   2      912.75      753.94     22.67 o
   9   9   2      586.29      667.39     22.02 o
  10   9   2      404.70      402.76     17.73 o
  11   9   2      162.53      146.89     13.95 o
  12   9   2       60.67       83.37     13.29 o
  13   9   2       66.03       74.27     15.18 o
  14   9   2      164.39      113.66     18.97 o
  15   9   2       14.00        0.86     14.97 o
  16   9   2        9.83      -15.15     15.15 o
  17   9   2        7.85      -12.90     15.86 o
  18   9   2       18.75       48.43     17.56 o
 -19  10   2       24.86       23.75     18.55 o
 -18  10   2        7.02       30.61     20.92 o
 -17  10   2        1.34       -2.54     16.29 o
 -16  10   2       43.20       65.15     17.75 o
 -15  10   2       56.95       51.79     16.83 o
 -14  10   2      392.48      418.49     31.45 o
 -13  10   2       19.44       11.96     15.17 o
 -12  10   2     1126.44     1168.21     28.85 o
 -11  10   2      305.11      259.68     14.44 o
 -10  10   2     1376.47     1314.24     26.14 o
  -9  10   2       12.05       -3.83     10.82 o
  -8  10   2      388.47      435.02     19.09 o
  -7  10   2       81.69       94.40     12.59 o
  -6  10   2     2957.67     3226.70     48.62 o
  -5  10   2      311.63      341.56     14.88 o
  -4  10   2     1177.40     1280.58     26.43 o
  -3  10   2      663.45      640.95     36.84 o
  -2  10   2       22.54       52.85     11.18 o
  -1  10   2     2405.68     2398.87     36.76 o
   0  10   2      424.80      444.89     16.55 o
   1  10   2      634.76      795.97     18.54 o
   2  10   2     2647.40     2596.04     39.69 o
   3  10   2      252.83      238.07     10.45 o
   4  10   2     1208.78     1223.00     23.43 o
   5  10   2     3401.56     3505.49     57.26 o
   6  10   2     2320.26     2570.83     42.64 o
   7  10   2      105.26      118.53     14.24 o
   8  10   2        0.36        6.46     15.68 o
   9  10   2     1422.06     1404.32     30.77 o
  10  10   2       13.09        2.88     13.08 o
  11  10   2      219.26      231.13     15.78 o
  12  10   2      105.59      104.41     14.61 o
  13  10   2      562.60      632.10     29.54 o
  14  10   2       63.09       42.66     17.68 o
  15  10   2       41.96       31.57     18.22 o
  16  10   2       22.21       23.92     22.39 o
  17  10   2        8.35       13.68     19.19 o
  18  10   2       21.19       40.17     20.44 o
 -18  11   2       27.05       57.69     19.62 o
 -17  11   2        0.21       22.29     18.44 o
 -16  11   2        6.26        1.77     17.31 o
 -15  11   2        2.12      -11.72     16.67 o
 -14  11   2      363.68      449.48     24.72 o
 -13  11   2       42.00       75.07     17.62 o
 -12  11   2      120.57      100.15     15.39 o
 -11  11   2      245.11      277.79     21.09 o
 -10  11   2      326.75      406.52     19.10 o
  -9  11   2        4.62      -10.40     10.40 o
  -8  11   2      536.12      532.84     22.54 o
  -7  11   2       51.92       41.78     12.71 o
  -6  11   2      409.52      438.91     17.67 o
  -5  11   2     1388.79     1487.31     29.93 o
  -4  11   2     1705.12     1739.04     32.95 o
  -3  11   2     3554.06     3523.91     54.93 o
  -2  11   2      560.43      510.95     35.76 o
  -1  11   2      900.59      981.41     21.35 o
   0  11   2      209.85      248.50     18.72 o
   1  11   2        2.33       -8.13     11.40 o
   2  11   2       78.58       58.40     12.64 o
   3  11   2      133.19      160.57     14.93 o
   4  11   2       75.66       82.79     14.36 o
   5  11   2      614.49      661.65     23.74 o
   6  11   2      974.99      831.56     25.31 o
   7  11   2      847.12      901.68     25.68 o
   8  11   2      223.23      200.01     16.21 o
   9  11   2      309.21      329.72     18.07 o
  10  11   2        0.03       24.22     14.08 o
  11  11   2      794.80      746.81     23.93 o
  12  11   2      129.39       83.48     15.49 o
  13  11   2        4.60       -3.39     18.15 o
  14  11   2      135.46      164.08     21.69 o
  15  11   2       23.83       -0.49     18.88 o
  16  11   2      119.92      134.86     21.57 o
  17  11   2       12.49       25.31     20.25 o
 -18  12   2        0.95       16.65     19.46 o
 -17  12   2        2.70      -18.06     18.06 o
 -16  12   2        9.60       34.35     18.75 o
 -15  12   2       83.32       88.47     19.61 o
 -14  12   2        1.40        2.56     17.41 o
 -13  12   2        4.77        0.43     16.73 o
 -12  12   2     1227.22     1172.68     31.16 o
 -11  12   2       94.02      104.23     14.19 o
 -10  12   2        1.60       10.43     12.48 o
  -9  12   2        9.29        2.98     11.88 o
  -8  12   2       69.69       64.05     12.29 o
  -7  12   2      974.12     1008.83     26.24 o
  -6  12   2     1048.06     1105.76     27.16 o
  -5  12   2     1254.52     1231.74     30.30 o
  -4  12   2       35.60       18.90     13.52 o
  -3  12   2      290.35      271.26     17.00 o
  -2  12   2       21.00       29.96     14.76 o
  -1  12   2      403.44      386.23     25.40 o
   0  12   2       15.78       17.00     10.52 o
   1  12   2       72.28       98.87     14.90 o
   2  12   2       39.20       44.63     15.48 o
   3  12   2     1467.63     1564.34     36.25 o
   4  12   2     1519.04     1493.86     35.33 o
   5  12   2      215.87      191.63     17.32 o
   6  12   2      226.48      228.73     16.22 o
   7  12   2      296.19      317.29     18.28 o
   8  12   2        2.44       -5.41     13.62 o
   9  12   2      182.82      214.61     17.47 o
  10  12   2        4.32       19.62     15.44 o
  11  12   2      932.91      835.30     27.05 o
  12  12   2       99.00       75.93     17.66 o
  13  12   2       42.59       58.23     19.98 o
  14  12   2       23.02       36.62     19.48 o
  15  12   2       11.03       27.41     21.52 o
  16  12   2       19.17       22.48     21.18 o
  17  12   2        0.34       11.29     21.72 o
 -17  13   2       19.82        3.68     20.21 o
 -16  13   2        1.33        8.97     19.86 o
 -15  13   2       79.51       59.20     20.71 o
 -14  13   2       39.87        4.14     19.23 o
 -13  13   2       91.51       48.64     18.81 o
 -12  13   2      509.75      581.82     45.66 o
 -11  13   2      158.32      114.18     15.18 o
 -10  13   2      120.04      121.11     16.23 o
  -9  13   2       29.61       17.63     12.96 o
  -8  13   2        3.44       -4.39     12.22 o
  -7  13   2       29.42       18.63     14.11 o
  -6  13   2     1620.62     1580.08     44.85 o
  -5  13   2       16.46        0.77     13.65 o
  -4  13   2       17.44       20.30     17.59 o
  -3  13   2        0.18        7.64     13.58 o
  -2  13   2      260.87      268.15     18.47 o
  -1  13   2     1362.56     1364.87     50.78 o
   0  13   2      111.42       86.67     15.59 o
   1  13   2        3.68       -4.38     14.61 o
   2  13   2     1678.05     1778.14     39.31 o
   3  13   2      185.29      162.46     17.68 o
   4  13   2      173.42      166.53     39.32 o
   5  13   2      137.25      142.81     17.80 o
   6  13   2       17.52       22.69     13.96 o
   7  13   2     1764.82     1811.75     38.11 o
   8  13   2      804.27      682.92     24.35 o
   9  13   2       10.02        5.24     15.12 o
  10  13   2      181.45      179.07     18.73 o
  11  13   2      551.40      542.99     27.27 o
  12  13   2       29.59       29.91     19.69 o
  13  13   2      143.68      145.89     22.00 o
  14  13   2      187.43      206.29     24.55 o
  15  13   2        1.41        8.58     21.31 o
  16  13   2        0.02        2.43     21.33 o
 -16  14   2        2.65      -19.39     19.39 o
 -15  14   2        5.90        6.24     19.67 o
 -14  14   2       29.32       17.30     20.68 o
 -13  14   2       70.64       76.15     20.60 o
 -12  14   2        0.00        6.57     18.73 o
 -11  14   2      416.50      478.14     23.51 o
 -10  14   2        0.06       -0.62     14.23 o
  -9  14   2     1186.37     1297.06     32.18 o
  -8  14   2       12.48        8.20     13.16 o
  -7  14   2       68.86       99.05     15.79 o
  -6  14   2       73.56       61.22     15.31 o
  -5  14   2     1353.71     1325.49     33.56 o
  -4  14   2       76.23       76.10     14.93 o
  -3  14   2       92.98       83.31     15.63 o
  -2  14   2      192.41      199.59     22.06 o
  -1  14   2      881.20      958.72     30.00 o
   0  14   2      139.96      157.12     17.59 o
   1  14   2        0.89        7.89     15.25 o
   2  14   2     1028.28     1051.24     32.49 o
   3  14   2     2098.34     2053.00     44.08 o
   4  14   2        1.71      -11.02     15.79 o
   5  14   2      198.60      246.37     19.04 o
   6  14   2      496.26      438.72     22.15 o
   7  14   2       78.37       88.13     17.38 o
   8  14   2       87.09      102.12     17.56 o
   9  14   2       47.07        9.21     16.76 o
  10  14   2      127.47      170.25     20.07 o
  11  14   2        0.16      -13.49     16.89 o
  12  14   2       46.49       16.30     17.91 o
  13  14   2      387.92      477.75     29.41 o
  14  14   2        3.37      -11.57     21.08 o
  15  14   2        5.78        0.44     22.45 o
 -15  15   2        1.00       12.00     20.94 o
 -14  15   2       74.51       92.30     23.00 o
 -13  15   2       12.26       15.83     20.40 o
 -12  15   2        8.31       -4.99     19.16 o
 -11  15   2       47.14       32.77     17.07 o
 -10  15   2       13.84       13.21     15.28 o
  -9  15   2       74.68       88.01     16.15 o
  -8  15   2        0.06       13.82     18.50 o
  -7  15   2      386.34      411.15     21.72 o
  -6  15   2     1071.26     1030.53     30.29 o
  -5  15   2      566.45      590.76     24.32 o
  -4  15   2      677.83      737.12     26.36 o
  -3  15   2      276.56      264.72     20.12 o
  -2  15   2      675.89      625.31     23.94 o
  -1  15   2      585.87      559.82     25.34 o
   0  15   2      135.79      180.18     33.29 o
   1  15   2      411.37      433.87     24.54 o
   2  15   2      234.74      250.34     23.78 o
   3  15   2      635.59      568.64     26.80 o
   4  15   2      227.67      320.26     22.84 o
   5  15   2      455.54      511.01     23.39 o
   6  15   2      242.64      224.81     20.42 o
   7  15   2        1.15       -5.77     18.18 o
   8  15   2       58.39       95.22     19.21 o
   9  15   2       72.32       32.19     18.17 o
  10  15   2       42.22       30.39     18.00 o
  11  15   2      238.03      198.58     24.04 o
  12  15   2       11.04        8.70     21.27 o
  13  15   2        0.30      -13.41     28.62 o
  14  15   2       21.89        1.58     22.22 o
 -14  16   2       22.17        1.02     21.48 o
 -13  16   2        5.86       -8.59     20.79 o
 -12  16   2        7.53      -20.34     20.34 o
 -11  16   2       84.59       73.15     18.65 o
 -10  16   2       23.67       -8.42     15.23 o
  -9  16   2       64.11       64.99     15.88 o
  -8  16   2       16.50        1.46     14.88 o
  -7  16   2      130.64      129.49     19.22 o
  -6  16   2      319.14      331.68     21.11 o
  -5  16   2      621.03      753.26     26.92 o
  -4  16   2      215.61      195.42     19.77 o
  -3  16   2      884.83      882.29     29.04 o
  -2  16   2       58.56       76.65     18.26 o
  -1  16   2      125.61       69.47     19.51 o
   0  16   2      177.98      182.71     22.38 o
   1  16   2        4.75       -4.70     18.26 o
   2  16   2      787.84      763.34     29.59 o
   3  16   2      503.55      521.45     36.15 o
   4  16   2      698.56      805.58     30.88 o
   5  16   2       13.98       33.34     18.93 o
   6  16   2      299.20      301.86     22.82 o
   7  16   2      177.36      134.62     19.97 o
   8  16   2        2.31       -3.15     17.62 o
   9  16   2      283.92      347.08     23.38 o
  10  16   2       63.56       63.71     19.48 o
  11  16   2        0.06       -3.98     19.16 o
  12  16   2       90.10      105.73     25.64 o
  13  16   2       11.68       32.18     24.06 o
 -13  17   2       11.25      -13.12     22.16 o
 -12  17   2        0.82        5.31     21.49 o
 -11  17   2       38.18      -13.17     20.14 o
 -10  17   2        2.63       -3.99     17.67 o
  -9  17   2        0.08       -7.18     16.30 o
  -8  17   2       28.80       32.33     16.27 o
  -7  17   2       53.45       58.05     18.93 o
  -6  17   2      648.15      598.25     26.18 o
  -5  17   2      113.38       88.20     21.17 o
  -4  17   2       12.24       -1.54     18.07 o
  -3  17   2       81.12       66.16     19.66 o
  -2  17   2      390.98      393.88     23.84 o
  -1  17   2      210.48      214.82     21.96 o
   0  17   2       35.57       11.47     20.68 o
   1  17   2       99.34       93.28     22.46 o
   2  17   2      141.66      239.88     24.66 o
   3  17   2       18.02       12.74     20.51 o
   4  17   2        6.86       12.41     18.52 o
   5  17   2       32.93       14.80     18.91 o
   6  17   2       67.75       42.85     18.65 o
   7  17   2      208.72      193.04     21.91 o
   8  17   2       58.31       54.69     20.10 o
   9  17   2       23.73       19.13     19.67 o
  10  17   2       92.53       70.07     21.02 o
  11  17   2       13.46       14.74     20.86 o
  12  17   2      109.78      146.96     26.34 o
 -12  18   2        0.04      -21.27     22.48 o
 -11  18   2       39.20        9.64     21.50 o
 -10  18   2        9.52      -10.09     19.02 o
  -9  18   2       32.32       46.06     17.79 o
  -8  18   2       98.86       90.74     18.20 o
  -7  18   2        5.13       26.21     19.33 o
  -6  18   2        0.54        5.84     19.00 o
  -5  18   2      155.69      170.44     25.93 o
  -4  18   2       73.91       94.96     19.05 o
  -3  18   2       33.14       14.32     18.87 o
  -2  18   2      283.03      325.37     22.64 o
  -1  18   2       95.10       99.50     21.69 o
   0  18   2        5.90        2.55     19.70 o
   1  18   2        1.92        5.72     20.26 o
   2  18   2       57.28       39.49     29.44 o
   3  18   2       10.46       15.76     21.33 o
   4  18   2       57.51       24.32     19.89 o
   5  18   2       10.10       -0.10     19.56 o
   6  18   2       41.26       47.69     20.57 o
   7  18   2       39.30       65.96     21.39 o
   8  18   2        5.67       22.76     20.93 o
   9  18   2       22.22        2.16     20.09 o
  10  18   2       93.36      107.75     25.93 o
  11  18   2        0.00        3.33     24.43 o
 -10  19   2       85.53       48.85     23.72 o
  -9  19   2       13.16      -11.67     19.84 o
  -8  19   2        0.01        4.16     17.73 o
  -7  19   2       69.15       65.95     22.41 o
  -6  19   2       23.87       -0.23     20.65 o
  -5  19   2       71.97       45.71     20.83 o
  -4  19   2       20.27       31.95     20.21 o
  -3  19   2       14.23       -6.65     19.06 o
  -2  19   2        2.97      -12.66     20.11 o
  -1  19   2       39.07       35.66     20.41 o
   0  19   2       30.80       -3.42     19.70 o
   1  19   2        3.70       -7.37     22.50 o
   2  19   2        0.05      -21.35     21.35 o
   3  19   2       30.37       12.04     22.51 o
   4  19   2       57.08       64.99     21.10 o
   5  19   2       20.73       40.71     21.65 o
   6  19   2       48.27       28.29     21.41 o
   7  19   2       13.24        9.30     21.07 o
   8  19   2      267.60      326.28     27.35 o
   9  19   2        2.07       12.74     22.77 o
  -8  20   2       53.37       49.60     19.99 o
  -7  20   2        5.68      -12.73     18.20 o
  -6  20   2      148.26      192.41     24.51 o
  -5  20   2       41.90       61.11     23.13 o
  -4  20   2       43.50       34.92     21.51 o
  -3  20   2      117.12      103.47     22.85 o
  -2  20   2       16.01      -11.64     20.89 o
  -1  20   2       10.61       21.72     21.79 o
   0  20   2        0.11       -7.86     21.67 o
   1  20   2        9.13       19.83     29.80 o
   2  20   2       51.32       58.58     24.09 o
   3  20   2       32.70       22.84     22.85 o
   4  20   2       26.98       38.67     29.64 o
   5  20   2        0.32      -20.79     22.45 o
   6  20   2       74.77      105.86     33.89 o
   7  20   2       46.88       68.45     23.95 o
  -5  21   2       39.20       40.62     23.73 o
  -4  21   2        0.70      -17.59     22.87 o
  -3  21   2       51.66       70.06     23.16 o
  -2  21   2       40.88       36.51     22.59 o
  -1  21   2        0.08      -21.51     21.51 o
   0  21   2        0.82        5.28     23.95 o
   1  21   2        5.19       -4.74     22.42 o
   2  21   2        8.55       -3.95     20.65 o
   3  21   2        7.42      -26.61     26.61 o
   4  21   2       13.53      -22.32     23.78 o
 -21   0   3       38.29       54.95     55.47 o
 -19   0   3       77.99       84.64     18.83 o
 -17   0   3        3.39      -22.63     22.63 o
 -15   0   3        5.56       -6.68     13.14 o
 -13   0   3      801.11      831.27     38.47 o
 -11   0   3      112.01      117.13     16.48 o
  -9   0   3       40.01       13.85      5.07 o
  -7   0   3     2021.15     1962.57     27.98 o
  -5   0   3     3118.78     3277.92     59.97 o
  -3   0   3     1794.84     1566.98     45.69 o
  -1   0   3       97.54       25.91      9.91 o
   1   0   3      680.17      474.73     20.81 o
   3   0   3     5897.27     5037.76     82.36 o
   5   0   3      147.13      180.18      8.95 o
   7   0   3      687.17      560.70     13.80 o
   9   0   3     2179.26     2323.36     36.18 o
  11   0   3      213.59      191.17     12.64 o
  13   0   3       66.53       55.51     14.96 o
  15   0   3       43.00       19.58     20.78 o
  17   0   3        6.38        1.85     22.17 o
  19   0   3       16.23       35.56     26.23 o
 -22   1   3        2.47      -20.23     20.23 o
 -21   1   3        0.58       27.48     14.72 o
 -20   1   3       37.38       30.86     17.49 o
 -19   1   3        0.01       -5.18     11.77 o
 -18   1   3        0.39        3.04     11.46 o
 -17   1   3       20.61       22.98     11.49 o
 -16   1   3       35.71       42.28     10.97 o
 -15   1   3        5.11       10.73     13.00 o
 -14   1   3      157.16      158.21     12.58 o
 -13   1   3        9.03       27.19      8.76 o
 -12   1   3       48.76       54.21      5.94 o
 -11   1   3      698.55      750.83     25.71 o
 -10   1   3      535.41      530.31     16.51 o
  -9   1   3       15.01        8.47      5.63 o
  -8   1   3     1734.15     1755.66     19.45 o
  -7   1   3     1057.52     1109.30     12.65 o
  -6   1   3      695.95      711.79      8.43 o
  -5   1   3      642.78      613.71      8.56 o
  -4   1   3     1425.88     1393.38     14.73 o
  -3   1   3    14449.33    12373.82    130.90 o
  -2   1   3     1587.92     1027.95     23.76 o
  -1   1   3     2850.94     2308.68     28.90 o
   0   1   3       68.87       55.69      3.61 o
   1   1   3      831.35      658.18     12.07 o
   2   1   3     2825.58     2562.89     33.48 o
   3   1   3     2504.21     1955.30     36.32 o
   4   1   3       43.52       23.09      3.67 o
   5   1   3     1133.21      916.37     13.08 o
   6   1   3        3.41        0.55      3.90 o
   7   1   3      321.20      290.22      7.62 o
   8   1   3       12.32        6.15      4.69 o
   9   1   3       85.36       91.44      8.06 o
  10   1   3        0.04       -4.64      5.81 o
  11   1   3       71.25       70.11      8.45 o
  12   1   3        1.82       -4.31      7.85 o
  13   1   3       59.42       44.45      9.06 o
  14   1   3       68.16       61.52     16.68 o
  15   1   3      126.32      126.80     30.25 o
  16   1   3      230.70      267.20     25.82 o
  17   1   3       21.94       15.78     16.03 o
  18   1   3       96.65       86.73     20.41 o
  19   1   3       47.79       23.53     21.30 o
  20   1   3       64.32       63.61     19.74 o
 -22   2   3       15.85       23.17     33.60 o
 -21   2   3       35.20       17.88     13.79 o
 -20   2   3        8.54       12.07     13.11 o
 -19   2   3        0.04        1.44     12.10 o
 -18   2   3      185.39      210.33     23.18 o
 -17   2   3      125.15      114.60     13.75 o
 -16   2   3        5.76        7.71     11.08 o
 -15   2   3        9.48       13.23      9.89 o
 -14   2   3      690.55      611.03     18.79 o
 -13   2   3       26.15       35.84     11.16 o
 -12   2   3     1208.70     1188.73     20.13 o
 -11   2   3      479.95      474.72     10.62 o
 -10   2   3     3723.66     3735.04     42.18 o
  -9   2   3      117.25      135.96      5.43 o
  -8   2   3       56.50       44.42      3.97 o
  -7   2   3       28.88       50.85      4.69 o
  -6   2   3      191.95      174.76      4.49 o
  -5   2   3      203.51      204.46      5.01 o
  -4   2   3      208.17      125.30      5.27 o
  -3   2   3      863.58      871.70      9.70 o
  -2   2   3      212.30      193.59      5.68 o
  -1   2   3       27.59       22.06      5.73 o
   0   2   3       50.02       38.17      5.44 o
   1   2   3        5.22       13.21      4.54 o
   2   2   3     3369.85     2912.89     36.91 o
   3   2   3      758.11      600.98     12.26 o
   4   2   3     1592.15     1433.52     18.39 o
   5   2   3      216.41      198.00      6.92 o
   6   2   3      942.67      893.71     13.68 o
   7   2   3       19.04       42.39      6.48 o
   8   2   3     1065.61      917.97     14.91 o
   9   2   3       43.87       29.76      6.16 o
  10   2   3        0.11       -6.09      6.09 o
  11   2   3      423.95      451.64     12.49 o
  12   2   3      143.17      119.76      9.07 o
  13   2   3        7.77       17.83      8.77 o
  14   2   3        1.51      -10.67     10.67 o
  15   2   3       55.59       54.32     13.32 o
  16   2   3        3.49      -11.96     11.96 o
  17   2   3        6.15       11.42     15.63 o
  18   2   3       17.23       -7.36     16.99 o
  19   2   3       19.20       42.58     18.74 o
  20   2   3        5.75        4.87     19.29 o
 -21   3   3       11.89       -0.87     13.27 o
 -20   3   3        0.67      -10.45     13.16 o
 -19   3   3       56.44       61.51     13.20 o
 -18   3   3        3.04        4.20     13.18 o
 -17   3   3      129.86      169.20     22.16 o
 -16   3   3       33.75       39.95     11.68 o
 -15   3   3        9.55      -10.24     10.24 o
 -14   3   3        0.04       -3.21      8.64 o
 -13   3   3      109.28      115.53     10.01 o
 -12   3   3      187.11      151.98     12.20 o
 -11   3   3        0.27       -1.51      6.89 o
 -10   3   3       18.04       17.61      5.72 o
  -9   3   3       45.33       51.27      5.58 o
  -8   3   3      340.68      271.14      8.22 o
  -7   3   3       35.62       47.65      4.35 o
  -6   3   3      113.52       90.06      3.69 o
  -5   3   3      237.19      241.14      5.15 o
  -4   3   3        9.35       15.93      2.63 o
  -3   3   3     2048.96     2024.36     19.94 o
  -2   3   3     1884.82     1360.83     15.00 o
  -1   3   3     4237.67     3248.93     33.18 o
   0   3   3     1010.89      800.37     11.71 o
   1   3   3     5981.32     5496.92     67.67 o
   2   3   3     6755.78     5986.00     72.47 o
   3   3   3       43.12       51.31      5.34 o
   4   3   3     1079.23      954.42     15.01 o
   5   3   3      946.27      860.11     13.77 o
   6   3   3       40.37       54.02      5.42 o
   7   3   3       29.75       12.09      4.86 o
   8   3   3     1037.52      993.77     14.99 o
   9   3   3      901.69      854.19     15.78 o
  10   3   3       17.33       11.82      6.44 o
  11   3   3       43.75       32.97      7.57 o
  12   3   3      636.95      665.48     15.80 o
  13   3   3       16.95        4.74     10.55 o
  14   3   3      170.18      181.36     14.73 o
  15   3   3      108.51       85.19     18.78 o
  16   3   3        8.52       21.58     13.52 o
  17   3   3      196.48      201.80     17.19 o
  18   3   3       16.40       11.01     17.38 o
  19   3   3      126.60      139.67     20.41 o
  20   3   3       20.92       18.16     19.34 o
 -21   4   3       13.46        2.67     14.15 o
 -20   4   3        2.84      -16.46     16.46 o
 -19   4   3       19.13       27.25     21.37 o
 -18   4   3        0.06        5.20     12.49 o
 -17   4   3       71.50       48.43     12.70 o
 -16   4   3        0.00      -14.56     14.56 o
 -15   4   3       56.95       40.92     11.10 o
 -14   4   3        9.27       16.53      9.56 o
 -13   4   3      132.05      141.45     10.70 o
 -12   4   3        0.36       -7.57      8.67 o
 -11   4   3      546.85      574.13     15.96 o
 -10   4   3      828.78      805.86     21.47 o
  -9   4   3        0.80        1.35      3.39 o
  -8   4   3       48.94       26.64      4.57 o
  -7   4   3       29.01       31.80      4.68 o
  -6   4   3      600.48      536.16      9.04 o
  -5   4   3      190.57      230.60      5.66 o
  -4   4   3      718.27      653.05      9.66 o
  -3   4   3       26.43       26.22      4.24 o
  -2   4   3      358.02      276.83      9.34 o
  -1   4   3     1527.48     1319.72     16.66 o
   0   4   3        2.88       10.99      4.48 o
   1   4   3     1985.77     1918.50     30.13 o
   2   4   3     2489.99     2304.04     31.00 o
   3   4   3      617.84      593.14     13.60 o
   4   4   3       32.36        1.61      8.59 o
   5   4   3      784.32      864.48     15.94 o
   6   4   3      215.50      208.48      7.64 o
   7   4   3      583.63      586.46     12.54 o
   8   4   3       79.92       78.71      7.04 o
   9   4   3      118.79      118.23      8.13 o
  10   4   3       14.56        5.04      6.65 o
  11   4   3      154.55      186.50      9.82 o
  12   4   3      229.83      246.17     12.35 o
  13   4   3      427.68      402.53     17.40 o
  14   4   3      116.35      124.45     19.50 o
  15   4   3       47.53       75.41     14.95 o
  16   4   3        0.18        8.09     13.23 o
  17   4   3       64.89       52.65     14.92 o
  18   4   3        5.11       21.23     14.53 o
  19   4   3       74.71       28.34     15.13 o
  20   4   3       44.44       30.76     26.97 o
 -21   5   3       11.26        0.43     15.62 o
 -20   5   3       38.18       27.89     14.75 o
 -19   5   3        0.31      -12.18     12.18 o
 -18   5   3        2.03      -11.40     11.40 o
 -17   5   3        1.32      -11.30     11.30 o
 -16   5   3        0.03        6.89     13.53 o
 -15   5   3      122.67      102.63     12.66 o
 -14   5   3      371.25      363.49     15.62 o
 -13   5   3        0.44       -4.03      9.34 o
 -12   5   3      159.19      143.27     16.74 o
 -11   5   3        4.21        4.38      5.06 o
 -10   5   3       45.29       47.94      5.11 o
  -9   5   3      765.90      788.26     14.09 o
  -8   5   3      159.93      122.67      6.57 o
  -7   5   3     1154.16     1014.55     15.34 o
  -6   5   3      520.87      517.89     10.12 o
  -5   5   3      196.05      161.53      5.24 o
  -4   5   3      619.23      652.27     10.30 o
  -3   5   3     1727.24     1520.53     18.25 o
  -2   5   3      233.20      391.51     19.43 o
  -1   5   3     1292.43     1097.31     16.90 o
   0   5   3     7964.86     6788.98     83.39 o
   1   5   3      104.09       76.76      7.77 o
   2   5   3        2.38       62.88      9.30 o
   3   5   3      435.81      543.27     16.32 o
   4   5   3        0.50       -7.98      7.98 o
   5   5   3      478.43      469.39     12.76 o
   6   5   3      263.61      249.15      9.76 o
   7   5   3      361.14      389.33     11.70 o
   8   5   3      628.34      571.72     13.57 o
   9   5   3      908.85      950.98     17.76 o
  10   5   3       14.36        3.75      6.92 o
  11   5   3        8.52       14.10      8.05 o
  12   5   3       34.58       31.20     10.45 o
  13   5   3      714.58      716.07     22.73 o
  14   5   3       13.41       18.45     13.31 o
  15   5   3        3.63      -13.48     13.48 o
  16   5   3       71.26       92.12     22.83 o
  17   5   3       55.18       46.59     15.24 o
  18   5   3      115.31      116.99     16.98 o
  19   5   3        6.20       10.77     15.54 o
 -21   6   3       17.68        5.26     15.34 o
 -20   6   3       88.52       85.36     19.93 o
 -19   6   3        0.48      -10.45     12.75 o
 -18   6   3        1.11      -11.23     16.48 o
 -17   6   3       20.79       45.83     13.27 o
 -16   6   3       34.95       34.03     12.88 o
 -15   6   3      179.00      193.59     18.25 o
 -14   6   3       91.82       78.48     12.26 o
 -13   6   3     1267.62     1154.73     26.25 o
 -12   6   3      279.44      237.85     12.76 o
 -11   6   3      280.38      284.53     13.02 o
 -10   6   3       24.60       36.75      7.11 o
  -9   6   3       27.11       16.28      9.28 o
  -8   6   3      367.84      388.38     11.25 o
  -7   6   3       26.67       23.08      5.23 o
  -6   6   3      375.76      447.36      9.60 o
  -5   6   3     1840.64     1785.59     23.73 o
  -4   6   3       17.51        9.52      4.00 o
  -3   6   3       16.36       43.51      4.34 o
  -2   6   3       40.03       52.83      6.01 o
  -1   6   3      443.08      390.02     11.16 o
   0   6   3      447.18      409.38     11.86 o
   1   6   3       54.14       67.75      8.89 o
   2   6   3     1082.01     1098.07     22.31 o
   3   6   3      625.81      493.95     20.08 o
   4   6   3      160.23      167.38     10.98 o
   5   6   3      366.11      337.99     13.49 o
   6   6   3      851.69      830.28     17.59 o
   7   6   3      384.39      412.69     12.81 o
   8   6   3       33.12       21.77      8.69 o
   9   6   3       41.85       39.88      7.74 o
  10   6   3       14.61       27.72      9.29 o
  11   6   3      198.53      193.70     10.09 o
  12   6   3      717.55      747.52     17.60 o
  13   6   3      178.51      191.66     13.98 o
  14   6   3      103.55      121.60     15.11 o
  15   6   3       30.07       46.67     14.47 o
  16   6   3       94.06       68.08     18.15 o
  17   6   3      183.54      181.11     19.01 o
  18   6   3      122.00      149.46     18.38 o
  19   6   3        4.91       43.28     17.72 o
 -20   7   3        3.53       21.77     18.82 o
 -19   7   3       61.70       83.91     15.31 o
 -18   7   3        0.07        8.44     13.49 o
 -17   7   3        0.40      -12.43     12.43 o
 -16   7   3       96.32       87.21     14.20 o
 -15   7   3      253.30      238.50     16.28 o
 -14   7   3       57.63       57.51     13.95 o
 -13   7   3      131.73      131.79     18.45 o
 -12   7   3        6.54       -7.82      7.82 o
 -11   7   3       84.12       95.63      8.82 o
 -10   7   3       81.75      105.79     12.24 o
  -9   7   3       54.36       27.43     14.11 o
  -8   7   3      149.71      193.92     12.36 o
  -7   7   3        0.07       -5.24      5.24 o
  -6   7   3       15.69       -3.99      6.40 o
  -5   7   3      107.21       93.91      6.94 o
  -4   7   3       75.16      100.11      8.04 o
  -3   7   3       67.30       79.08     12.28 o
  -2   7   3      354.94      343.76     10.88 o
  -1   7   3       70.29       44.37      7.17 o
   0   7   3      418.37      370.27     12.94 o
   1   7   3     1433.52     1228.28     24.35 o
   2   7   3      466.76      415.71     14.61 o
   3   7   3      288.58      219.69     12.08 o
   4   7   3       41.54       49.01     11.77 o
   5   7   3        2.46       -2.11     19.17 o
   6   7   3       29.94       56.99     11.40 o
   7   7   3       42.98       28.73     10.31 o
   8   7   3      222.06      253.77     11.78 o
   9   7   3      334.96      335.57     13.78 o
  10   7   3      264.58      283.27     12.26 o
  11   7   3        0.39       -0.85      9.20 o
  12   7   3      145.96      140.80     11.14 o
  13   7   3       26.86       25.44     11.30 o
  14   7   3        2.56        5.58     14.03 o
  15   7   3        0.39      -14.37     14.37 o
  16   7   3       67.84       51.75     23.66 o
  17   7   3       20.17       14.66     15.12 o
  18   7   3        0.48        5.52     15.99 o
  19   7   3       45.93       66.17     17.91 o
 -20   8   3        2.16      -15.20     15.20 o
 -19   8   3       49.72       31.96     15.07 o
 -18   8   3       39.50        4.96     14.58 o
 -17   8   3       14.33        3.93     14.05 o
 -16   8   3       99.77      100.42     15.11 o
 -15   8   3      117.09      115.08     15.22 o
 -14   8   3       93.33      111.86     15.72 o
 -13   8   3       10.01        1.10     12.95 o
 -12   8   3      744.78      723.91     35.14 o
 -11   8   3      280.75      320.16     12.74 o
 -10   8   3       86.52       72.50      9.60 o
  -9   8   3       14.69       11.43      8.21 o
  -8   8   3      968.18     1001.39     20.83 o
  -7   8   3       82.67       65.55      8.38 o
  -6   8   3      280.82      271.63     10.54 o
  -5   8   3      789.69      802.12     18.35 o
  -4   8   3      415.92      445.87     12.75 o
  -3   8   3      434.45      408.96     12.96 o
  -2   8   3      355.62      346.24     10.95 o
  -1   8   3       53.42       51.05      7.18 o
   0   8   3     1391.90     1257.07     22.56 o
   1   8   3      168.43      186.32      9.45 o
   2   8   3       41.93       48.16      9.80 o
   3   8   3      426.97      408.93     15.97 o
   4   8   3        2.74        1.72      9.94 o
   5   8   3      395.92      456.16     16.92 o
   6   8   3       95.95       85.73     11.14 o
   7   8   3      508.63      483.93     16.88 o
   8   8   3        8.64        0.71     10.94 o
   9   8   3      161.98      175.43     17.18 o
  10   8   3      472.98      491.86     16.81 o
  11   8   3       70.08      107.28     13.70 o
  12   8   3        5.14       -9.34     10.87 o
  13   8   3        0.48        5.73     10.41 o
  14   8   3       61.50       64.13     16.11 o
  15   8   3       24.92        9.70     15.01 o
  16   8   3      183.38      188.49     21.62 o
  17   8   3       60.11       64.48     17.15 o
  18   8   3       14.79       38.57     17.49 o
  19   8   3        0.08       25.76     24.97 o
 -20   9   3        0.28      -15.92     15.92 o
 -19   9   3       20.07       32.63     16.72 o
 -18   9   3       30.49       27.79     17.58 o
 -17   9   3        6.31        4.79     15.05 o
 -16   9   3        0.50        9.70     18.03 o
 -15   9   3       31.71      -14.28     14.28 o
 -14   9   3      128.37      131.86     23.48 o
 -13   9   3       27.02       36.13     14.78 o
 -12   9   3      953.16     1068.70     26.25 o
 -11   9   3        1.31       -9.37      9.37 o
 -10   9   3       83.80       65.41     10.50 o
  -9   9   3      345.07      327.52     11.76 o
  -8   9   3       75.39       94.96     10.08 o
  -7   9   3      733.73      733.27     20.72 o
  -6   9   3       21.43       21.23      9.20 o
  -5   9   3      339.05      332.44     20.06 o
  -4   9   3       11.45        2.98      8.43 o
  -3   9   3      165.06      161.13      9.29 o
  -2   9   3       60.61       73.07      6.06 o
  -1   9   3      563.70      506.79     14.56 o
   0   9   3        2.67       13.53      6.93 o
   1   9   3      480.62      440.55     13.90 o
   2   9   3      200.24      216.07     22.58 o
   3   9   3       30.40       19.62     11.15 o
   4   9   3       18.71       10.01     11.96 o
   5   9   3     1060.19      959.16     25.25 o
   6   9   3     1305.34     1323.17     27.80 o
   7   9   3      198.40      195.02     14.48 o
   8   9   3      117.63      110.60     13.90 o
   9   9   3      226.85      257.19     19.36 o
  10   9   3        6.02       12.53     12.68 o
  11   9   3       68.27       52.78     13.30 o
  12   9   3      147.60      135.58     14.91 o
  13   9   3        0.04       -1.31     14.90 o
  14   9   3       43.55        3.63     15.29 o
  15   9   3        1.80        3.56     15.02 o
  16   9   3       13.77       18.65     15.90 o
  17   9   3        2.58      -17.84     17.84 o
  18   9   3        4.17       36.51     19.56 o
 -19  10   3       10.80       -5.36     18.95 o
 -18  10   3       52.03       82.64     18.32 o
 -17  10   3       45.02       44.67     18.87 o
 -16  10   3       10.43       24.66     16.03 o
 -15  10   3      183.46      187.09     19.18 o
 -14  10   3      339.17      322.23     21.24 o
 -13  10   3        0.73       -7.94     14.13 o
 -12  10   3       21.29       17.65     15.90 o
 -11  10   3      769.10      739.46     20.23 o
 -10  10   3        0.01       -7.74     10.10 o
  -9  10   3      191.76      164.99     13.58 o
  -8  10   3       21.76       17.34     10.18 o
  -7  10   3      144.92      170.78     11.78 o
  -6  10   3      223.10      215.91     21.28 o
  -5  10   3        1.37       14.56     10.40 o
  -4  10   3      196.81      224.43     15.06 o
  -3  10   3        0.51       -4.29     10.68 o
  -2  10   3       73.07       69.89      8.73 o
  -1  10   3        5.07       -2.33      7.13 o
   0  10   3       93.46       97.37      7.97 o
   1  10   3      308.55      308.98     12.84 o
   2  10   3       95.70      125.68     11.63 o
   3  10   3       34.06       31.59      7.57 o
   4  10   3      128.94      133.20     24.20 o
   5  10   3     1129.04     1103.31     28.34 o
   6  10   3       99.03       86.23     13.56 o
   7  10   3        3.39       -2.92     12.70 o
   8  10   3      183.14      195.93     15.46 o
   9  10   3      242.28      183.02     15.44 o
  10  10   3      554.26      508.87     20.32 o
  11  10   3       93.80       44.05     14.82 o
  12  10   3       27.71       28.82     13.61 o
  13  10   3        3.38        1.78     15.32 o
  14  10   3        1.14       -1.15     17.26 o
  15  10   3        7.31      -17.95     17.95 o
  16  10   3        0.00       -9.15     17.96 o
  17  10   3        0.61       -4.29     20.11 o
  18  10   3       24.99       18.43     19.89 o
 -19  11   3       43.07       50.20     27.03 o
 -18  11   3       69.07       52.41     25.00 o
 -17  11   3       12.06       34.69     21.34 o
 -16  11   3       27.99        8.89     16.59 o
 -15  11   3        2.59       -4.08     16.18 o
 -14  11   3       14.37       38.48     18.87 o
 -13  11   3       15.16       66.87     17.00 o
 -12  11   3      197.97      203.09     17.28 o
 -11  11   3      684.75      604.86     19.00 o
 -10  11   3       89.48      105.94     12.42 o
  -9  11   3       32.20       17.11     12.08 o
  -8  11   3      172.79      168.12     16.12 o
  -7  11   3        6.10        1.92     10.77 o
  -6  11   3       71.24       60.01     12.44 o
  -5  11   3        1.71      -11.39     11.39 o
  -4  11   3       47.88       38.15     15.18 o
  -3  11   3       20.93       26.53     11.33 o
  -2  11   3        0.78       -5.37      9.99 o
  -1  11   3       79.38       81.66      8.13 o
   0  11   3      616.74      580.34     19.01 o
   1  11   3       12.76        0.06      7.31 o
   2  11   3       38.04       54.96      8.08 o
   3  11   3       81.61       95.09     10.01 o
   4  11   3       16.21       20.20      7.70 o
   5  11   3      213.34      243.84     18.66 o
   6  11   3        3.33      -12.55     12.55 o
   7  11   3      386.82      402.64     27.81 o
   8  11   3        7.39        6.21     13.39 o
   9  11   3       34.10       27.31     14.36 o
  10  11   3       22.75       11.84     14.11 o
  11  11   3        0.34       -4.73     15.10 o
  12  11   3        9.55       -1.53     16.80 o
  13  11   3       82.40       75.24     19.34 o
  14  11   3       37.04       36.30     19.54 o
  15  11   3       28.05       19.10     19.44 o
  16  11   3        7.19        4.59     19.87 o
  17  11   3        0.62       23.41     20.46 o
 -18  12   3       30.51       34.42     19.74 o
 -17  12   3      130.40      180.70     21.75 o
 -16  12   3       10.30        7.41     17.18 o
 -15  12   3       18.27        8.75     17.59 o
 -14  12   3        9.85       -4.87     16.90 o
 -13  12   3       19.67       -2.18     17.20 o
 -12  12   3       28.20       39.37     17.01 o
 -11  12   3      284.11      324.60     21.36 o
 -10  12   3      122.24      107.10     13.35 o
  -9  12   3       31.53       31.85     11.81 o
  -8  12   3       42.43       41.34     11.64 o
  -7  12   3      129.44      133.99     12.62 o
  -6  12   3      208.13      216.54     15.12 o
  -5  12   3       93.86       88.50     13.86 o
  -4  12   3        0.20       -6.40     12.76 o
  -3  12   3      426.48      417.57     18.53 o
  -2  12   3       30.42       34.22     12.89 o
  -1  12   3      142.18      164.67     17.93 o
   0  12   3       18.30        1.38     13.92 o
   1  12   3       15.84        6.07      8.09 o
   2  12   3       60.01       76.68     14.52 o
   3  12   3      119.64      131.95     15.19 o
   4  12   3      285.85      293.27     19.16 o
   5  12   3       67.64       71.58      7.94 o
   6  12   3       90.21      119.25     15.30 o
   7  12   3        1.02      -12.56     12.56 o
   8  12   3       15.75       18.41     14.67 o
   9  12   3       81.02       54.04     16.22 o
  10  12   3      114.89      108.12     17.11 o
  11  12   3       38.03       28.75     16.11 o
  12  12   3        0.59       -5.69     14.67 o
  13  12   3        0.18      -14.30     18.53 o
  14  12   3        1.39      -19.49     19.49 o
  15  12   3        8.21      -18.76     20.43 o
  16  12   3       25.85       36.40     21.83 o
 -17  13   3       41.51       44.34     19.82 o
 -16  13   3        0.41      -19.16     19.16 o
 -15  13   3        0.75      -18.39     18.39 o
 -14  13   3       24.48       37.98     18.94 o
 -13  13   3       25.53       33.17     18.27 o
 -12  13   3       74.72       82.59     19.00 o
 -11  13   3      143.74      192.34     17.92 o
 -10  13   3      109.05      128.46     18.96 o
  -9  13   3        3.00       22.13     12.73 o
  -8  13   3        7.97       -4.03     11.83 o
  -7  13   3       27.72       14.86     11.64 o
  -6  13   3      688.49      629.92     30.20 o
  -5  13   3       39.42       32.35     13.40 o
  -4  13   3       85.57      100.39     21.22 o
  -3  13   3        2.78       -9.02     13.14 o
  -2  13   3       32.38       38.20     13.61 o
  -1  13   3        1.66      -10.01     10.01 o
   0  13   3       73.15       52.06     15.67 o
   1  13   3       45.06       49.70     16.06 o
   2  13   3        1.07      -14.86     14.86 o
   3  13   3       17.02       -7.95     14.22 o
   4  13   3       10.48       -2.76     14.97 o
   5  13   3        0.17        1.19     15.38 o
   6  13   3      457.55      420.17     28.88 o
   7  13   3        0.72       31.46     15.03 o
   8  13   3       94.17       56.95     16.69 o
   9  13   3       12.99        3.92     17.16 o
  10  13   3        7.68        7.35     16.69 o
  11  13   3        0.05      -16.55     16.55 o
  12  13   3      140.84      151.08     19.69 o
  13  13   3       69.94      108.54     22.87 o
  14  13   3       86.04       95.70     23.23 o
  15  13   3        6.59        1.36     21.43 o
  16  13   3        6.32      -21.14     21.14 o
 -16  14   3       55.83       77.86     22.97 o
 -15  14   3        0.19        5.10     19.95 o
 -14  14   3       65.97       26.20     20.23 o
 -13  14   3       19.70       -1.49     18.79 o
 -12  14   3        0.10       11.20     17.96 o
 -11  14   3       27.59       25.25     22.73 o
 -10  14   3      235.85      197.03     26.73 o
  -9  14   3        5.89      -11.98     13.06 o
  -8  14   3        0.30      -12.64     12.64 o
  -7  14   3      101.37       94.55     22.60 o
  -6  14   3        0.53      -11.70     14.28 o
  -5  14   3      297.96      317.17     24.25 o
  -4  14   3       39.66       28.23     19.53 o
  -3  14   3       69.28       72.47     14.83 o
  -2  14   3        9.00      -12.35     13.83 o
  -1  14   3       75.08       57.22     14.60 o
   0  14   3       54.52       46.50     16.84 o
   1  14   3        0.06        4.51     15.85 o
   2  14   3        1.81       -2.39     16.18 o
   3  14   3      220.80      209.23     19.92 o
   4  14   3       10.15       18.79     16.58 o
   5  14   3       30.46        1.61     17.84 o
   6  14   3       33.21        8.81     15.96 o
   7  14   3       15.46        1.09     15.39 o
   8  14   3        7.91      -16.27     16.27 o
   9  14   3        8.16       -0.52     16.93 o
  10  14   3       91.85       99.49     24.96 o
  11  14   3       13.78        5.17     16.96 o
  12  14   3       24.52       30.96     23.35 o
  13  14   3       50.36       33.75     22.32 o
  14  14   3        0.00       47.08     23.50 o
  15  14   3       21.54       54.00     22.60 o
 -16  15   3       26.60       21.98     21.08 o
 -15  15   3       11.14       30.14     21.43 o
 -14  15   3        0.16        1.22     20.51 o
 -13  15   3       49.42       37.05     19.93 o
 -12  15   3        0.00      -14.40     18.86 o
 -11  15   3        2.53      -15.91     15.91 o
 -10  15   3       91.75       68.63     15.17 o
  -9  15   3        6.45      -13.32     14.38 o
  -8  15   3       57.40       43.85     14.69 o
  -7  15   3       21.06       15.98     13.74 o
  -6  15   3       46.97       50.91     16.38 o
  -5  15   3        0.69        9.42     15.44 o
  -4  15   3       27.38       33.19     15.78 o
  -3  15   3       77.60       86.53     17.27 o
  -2  15   3      153.59      122.23     17.95 o
  -1  15   3        0.13      -11.21     18.24 o
   0  15   3      105.06       87.94     19.05 o
   1  15   3        5.86       -2.98     17.56 o
   2  15   3       71.77       87.48     24.59 o
   3  15   3        0.10      -15.81     19.35 o
   4  15   3       40.49       71.17     19.48 o
   5  15   3      255.62      251.22     22.29 o
   6  15   3        0.41      -10.60     17.33 o
   7  15   3       13.18        5.67     18.21 o
   8  15   3       10.17        5.39     17.43 o
   9  15   3       27.47       22.21     24.78 o
  10  15   3       12.21       -7.52     17.88 o
  11  15   3       85.57      122.96     20.07 o
  12  15   3        0.00       32.00     21.77 o
  13  15   3        6.41        0.23     22.19 o
  14  15   3       13.42      -26.56     34.40 o
 -15  16   3        1.92      -19.43     20.71 o
 -14  16   3       17.16      -20.66     20.66 o
 -13  16   3       23.12       -6.35     20.15 o
 -12  16   3        0.02        6.91     20.43 o
 -11  16   3        1.44      -10.71     19.61 o
 -10  16   3       70.23       43.16     17.45 o
  -9  16   3       38.42       30.66     15.35 o
  -8  16   3        1.26      -11.54     14.58 o
  -7  16   3        0.01       13.00     14.76 o
  -6  16   3        5.50       14.95     17.25 o
  -5  16   3       23.53       -3.38     17.34 o
  -4  16   3      237.25      172.07     19.31 o
  -3  16   3        4.79      -16.65     16.65 o
  -2  16   3        1.28      -16.59     16.59 o
  -1  16   3      110.97      134.59     19.44 o
   0  16   3        2.63       -1.40     16.84 o
   1  16   3        2.90        6.92     18.70 o
   2  16   3       48.33       46.06     19.64 o
   3  16   3       17.61       45.13     27.30 o
   4  16   3       18.45       40.72     19.96 o
   5  16   3        0.02      -13.93     18.29 o
   6  16   3       50.78       56.95     19.27 o
   7  16   3        4.42      -18.39     18.39 o
   8  16   3       85.05      105.87     21.44 o
   9  16   3      100.47       70.13     20.17 o
  10  16   3        5.64        6.00     19.29 o
  11  16   3        0.01       16.05     21.80 o
  12  16   3        3.03       21.03     24.73 o
  13  16   3       14.20       29.60     23.34 o
 -13  17   3       15.02       13.47     22.33 o
 -12  17   3        7.26       10.82     23.12 o
 -11  17   3        0.57      -10.40     20.75 o
 -10  17   3       28.34       40.37     20.84 o
  -9  17   3       26.83        7.84     15.58 o
  -8  17   3        0.26        1.14     15.06 o
  -7  17   3       11.55        3.88     14.74 o
  -6  17   3        2.57       47.10     18.82 o
  -5  17   3        5.63       -6.19     18.27 o
  -4  17   3        0.73       -6.08     17.81 o
  -3  17   3        9.12       22.61     19.05 o
  -2  17   3       20.83       -4.86     18.41 o
  -1  17   3       10.93        7.04     18.43 o
   0  17   3        1.75       13.95     18.63 o
   1  17   3        8.52      -20.13     20.13 o
   2  17   3       33.36       37.45     21.64 o
   3  17   3       43.57       52.10     21.45 o
   4  17   3       26.48       11.95     20.88 o
   5  17   3       10.16        4.78     19.13 o
   6  17   3       31.43       -5.26     18.83 o
   7  17   3       20.02        0.87     18.41 o
   8  17   3        3.07        1.72     18.91 o
   9  17   3        3.17       -2.59     19.58 o
  10  17   3        0.00       22.46     20.91 o
  11  17   3       13.20        0.12     23.20 o
  12  17   3       15.21       11.43     24.52 o
 -12  18   3        0.14      -21.42     21.42 o
 -11  18   3        1.11      -13.32     21.97 o
 -10  18   3        5.30       29.20     19.13 o
  -9  18   3       16.26       -6.95     18.46 o
  -8  18   3        0.56        6.55     16.17 o
  -7  18   3       18.30       31.30     16.77 o
  -6  18   3       12.02       10.37     17.54 o
  -5  18   3       23.58        0.98     18.45 o
  -4  18   3       12.18       13.38     18.10 o
  -3  18   3        0.01       11.05     18.89 o
  -2  18   3       35.45       65.14     19.44 o
  -1  18   3       43.97       35.93     19.05 o
   0  18   3       29.75       12.76     18.95 o
   1  18   3       87.46       29.32     19.31 o
   2  18   3       34.57       42.25     21.27 o
   3  18   3        6.14        3.82     27.36 o
   4  18   3        1.04        3.76     21.07 o
   5  18   3        7.82       -0.26     19.81 o
   6  18   3        1.17      -19.22     19.78 o
   7  18   3       21.88       14.36     20.55 o
   8  18   3       19.16       36.34     21.30 o
   9  18   3       11.08       35.20     21.68 o
  10  18   3       23.43       25.92     30.64 o
 -10  19   3       19.66       14.32     23.02 o
  -9  19   3        1.37       -0.25     18.77 o
  -8  19   3        6.11      -16.61     16.61 o
  -7  19   3        9.78      -11.81     16.58 o
  -6  19   3        0.91       -8.06     16.83 o
  -5  19   3        2.22      -13.88     18.64 o
  -4  19   3        1.06      -19.20     19.20 o
  -3  19   3        0.45      -15.05     19.06 o
  -2  19   3        0.33      -19.70     19.70 o
  -1  19   3        0.18      -19.80     19.80 o
   0  19   3       94.75       64.48     29.96 o
   1  19   3        2.92        9.23     20.68 o
   2  19   3       33.56        9.47     19.94 o
   3  19   3        4.63       -2.85     23.72 o
   4  19   3        0.10      -20.27     20.27 o
   5  19   3       27.07       12.17     22.15 o
   6  19   3        3.21       15.60     21.49 o
   7  19   3        7.20        1.93     21.94 o
   8  19   3        7.53      -11.50     22.67 o
   9  19   3        1.00      -22.14     22.14 o
  -8  20   3        0.40      -19.98     19.98 o
  -7  20   3        1.49      -17.73     17.73 o
  -6  20   3        1.80      -11.16     17.69 o
  -5  20   3        3.83       -3.21     16.65 o
  -4  20   3        0.39      -14.55     21.20 o
  -3  20   3       10.29      -17.72     21.09 o
  -2  20   3        6.66      -21.29     21.29 o
  -1  20   3        4.88      -10.44     21.00 o
   0  20   3        4.13      -17.12     22.69 o
   1  20   3       11.62       34.79     26.90 o
   2  20   3        7.03      -12.69     22.13 o
   3  20   3        1.60      -21.12     21.12 o
   4  20   3        5.98      -21.21     21.21 o
   5  20   3        0.29        4.01     23.48 o
   6  20   3       26.14       36.86     23.98 o
   7  20   3        2.08       49.60     37.37 o
  -5  21   3        6.52       -8.03     18.70 o
  -4  21   3        0.10      -13.10     23.58 o
  -3  21   3        2.57       11.11     22.95 o
  -2  21   3       12.79      -20.56     22.78 o
  -1  21   3        3.97       -6.60     22.72 o
   0  21   3        6.76      -23.43     23.43 o
   1  21   3        4.15        4.00     23.47 o
   2  21   3        0.38      -22.02     22.02 o
   3  21   3        0.54      -21.86     21.86 o
 -22   0   4        1.46        8.55     24.50 o
 -20   0   4       35.03       25.81     27.53 o
 -18   0   4       11.24        8.99     15.52 o
 -16   0   4      331.77      329.85     21.27 o
 -14   0   4     2596.01     2212.61     55.19 o
 -12   0   4      267.60      309.21     24.82 o
 -10   0   4      223.55      276.17     14.07 o
  -8   0   4     2314.36     2384.70     37.45 o
  -6   0   4    11683.91    12476.51    265.64 o
  -4   0   4   107443.20   113890.91   4751.84 o
  -2   0   4     3922.93     4197.20     63.85 o
   0   0   4      941.26     1091.10     20.30 o
   2   0   4    33419.65    32749.06    589.88 o
   4   0   4    11366.83    11475.49    180.98 o
   6   0   4     7085.00     6969.23     98.86 o
   8   0   4     2737.07     2725.09     44.69 o
  10   0   4     1785.55     1836.65     34.90 o
  12   0   4      379.33      399.73     17.38 o
  14   0   4       46.28       28.06     49.32 o
  16   0   4       14.88       18.33     22.91 o
  18   0   4      232.88      268.86     30.99 o
  20   0   4        1.36       -2.13     27.38 o
 -22   1   4       10.75       -6.88     15.53 o
 -21   1   4        1.25        1.70     12.21 o
 -20   1   4       18.67       44.99     12.42 o
 -19   1   4      174.99      188.12     15.34 o
 -18   1   4       19.48       28.98     11.71 o
 -17   1   4        2.06       -7.32      9.91 o
 -16   1   4      168.96      239.40     13.73 o
 -15   1   4     2412.97     2374.96     42.30 o
 -14   1   4      331.96      343.35     15.53 o
 -13   1   4      496.03      502.53     14.56 o
 -12   1   4       77.96       89.89      5.70 o
 -11   1   4     3048.31     3349.50     48.81 o
 -10   1   4      837.66      799.29     13.73 o
  -9   1   4      333.28      314.48      9.56 o
  -8   1   4      558.82      580.15      9.86 o
  -7   1   4    13548.21    14086.97    140.23 o
  -6   1   4     3425.18     3524.09     44.33 o
  -5   1   4      137.83      151.04      4.08 o
  -4   1   4      925.09      939.55     10.81 o
  -3   1   4    23453.80    24135.90    213.05 o
  -2   1   4    20580.04    21698.25    199.96 o
  -1   1   4    15234.09    14868.47    190.75 o
   0   1   4   118240.40   118478.52   1512.79 o
   1   1   4     1022.46     1307.03     20.96 o
   2   1   4     1389.69     1672.80     26.01 o
   3   1   4     3171.54     3419.02     40.24 o
   4   1   4     3260.36     3689.37     40.92 o
   5   1   4     1824.15     1739.89     22.24 o
   6   1   4     3230.93     3488.17     40.08 o
   7   1   4      179.70      155.16      8.29 o
   8   1   4       33.04       41.95      5.48 o
   9   1   4      103.98      109.60      7.16 o
  10   1   4     1297.95     1433.46     21.22 o
  11   1   4      240.58      266.43     10.46 o
  12   1   4        0.19       -1.45      8.27 o
  13   1   4      208.52      258.29     13.07 o
  14   1   4      155.86      120.06     12.88 o
  15   1   4       24.28       12.22     15.75 o
  16   1   4        5.51      -14.39     15.62 o
  17   1   4       13.92        7.33     22.33 o
  18   1   4       22.81       25.21     18.51 o
  19   1   4      100.07       82.57     25.64 o
  20   1   4       15.56       24.90     19.84 o
 -22   2   4        8.53        6.45     13.43 o
 -21   2   4       42.88       46.66     24.02 o
 -20   2   4      116.11      102.48     21.40 o
 -19   2   4       75.65       45.71     27.12 o
 -18   2   4       75.48       59.63     12.45 o
 -17   2   4      741.18      685.83     28.50 o
 -16   2   4      209.58      190.20     13.25 o
 -15   2   4      246.88      262.72     13.74 o
 -14   2   4      551.04      583.19     17.63 o
 -13   2   4      791.30      943.21     17.91 o
 -12   2   4        2.09       -4.73      4.73 o
 -11   2   4     3441.12     4010.83     54.90 o
 -10   2   4      634.60      690.70     13.75 o
  -9   2   4      329.00      327.53      7.65 o
  -8   2   4      567.81      714.72     12.84 o
  -7   2   4     2424.35     2784.96     28.14 o
  -6   2   4    22810.20    24540.28    210.89 o
  -5   2   4      659.79      652.03      8.05 o
  -4   2   4     2952.46     2703.12     24.05 o
  -3   2   4   130065.94   132658.13   1069.37 o
  -2   2   4    35287.85    36280.30    344.08 o
  -1   2   4    28221.17    29181.94    294.00 o
   0   2   4     5120.48     4252.73     66.31 o
   1   2   4       15.96       12.92      4.32 o
   2   2   4     3466.72     3384.48     47.91 o
   3   2   4     3467.82     3622.93     45.97 o
   4   2   4      352.36      357.39     10.73 o
   5   2   4       90.37      103.91      5.98 o
   6   2   4      996.26     1008.57     14.81 o
   7   2   4    13021.89    14015.57    145.35 o
   8   2   4     2590.72     2782.09     32.35 o
   9   2   4      392.71      423.08     11.63 o
  10   2   4      207.37      280.74      9.77 o
  11   2   4        8.64        0.49      7.18 o
  12   2   4        1.02       -9.00      9.00 o
  13   2   4      109.51      129.16     10.81 o
  14   2   4        0.02      -10.55     10.55 o
  15   2   4      108.98       87.76     16.62 o
  16   2   4       21.68       34.50     13.19 o
  17   2   4       89.50      104.14     17.96 o
  18   2   4        5.07      -16.39     17.67 o
  19   2   4       12.20        8.11     18.32 o
  20   2   4        2.38        2.00     19.61 o
 -22   3   4       11.21        1.05     13.84 o
 -21   3   4       52.05       74.40     24.56 o
 -20   3   4       26.65       33.64     13.63 o
 -19   3   4        0.46        3.11     17.43 o
 -18   3   4        9.16       -7.80     11.07 o
 -17   3   4       35.36       27.48     11.64 o
 -16   3   4      785.97      780.09     22.56 o
 -15   3   4       20.68        6.94     10.91 o
 -14   3   4      213.36      175.79     11.18 o
 -13   3   4       80.95       93.68      7.76 o
 -12   3   4     2424.47     2465.31     46.67 o
 -11   3   4     1588.12     1602.04     29.35 o
 -10   3   4      801.07      776.21     16.44 o
  -9   3   4      211.74      219.80      7.01 o
  -8   3   4      324.64      292.32     12.95 o
  -7   3   4      684.40      787.18     10.63 o
  -6   3   4      807.19      775.30      9.57 o
  -5   3   4       54.82       48.41      3.25 o
  -4   3   4    28129.02    28411.25    241.62 o
  -3   3   4    13637.69    13432.89    129.42 o
  -2   3   4     2462.40     2797.76     29.38 o
  -1   3   4    76277.27    75146.72    757.82 o
   0   3   4     2870.33     3745.50     40.57 o
   1   3   4      776.30      660.78     17.88 o
   2   3   4     7409.56     7986.77     95.68 o
   3   3   4        0.37       -0.85      4.95 o
   4   3   4    13634.67    14335.59    168.43 o
   5   3   4       12.01       11.06      4.16 o
   6   3   4     1779.22     1763.86     23.30 o
   7   3   4      119.04      119.05      6.36 o
   8   3   4     2112.06     1914.92     24.22 o
   9   3   4       38.59        5.33      6.20 o
  10   3   4      195.38      220.53      9.99 o
  11   3   4      229.26      264.53     10.78 o
  12   3   4      442.61      408.17     12.68 o
  13   3   4       76.19       68.03      9.55 o
  14   3   4        0.01      -11.31     11.31 o
  15   3   4       77.56       63.74     14.02 o
  16   3   4       27.61       18.33     13.28 o
  17   3   4       88.69      107.14     15.81 o
  18   3   4       47.58       83.58     19.95 o
  19   3   4       35.33       35.02     19.91 o
 -21   4   4       31.90        7.31     13.46 o
 -20   4   4       37.34       34.30     13.36 o
 -19   4   4       12.19       17.96     12.02 o
 -18   4   4      299.49      286.92     17.05 o
 -17   4   4       44.08       41.01     12.25 o
 -16   4   4        1.00       -3.21     10.77 o
 -15   4   4        1.04       -7.14      9.19 o
 -14   4   4       68.54       87.65     16.23 o
 -13   4   4      355.44      338.88     15.60 o
 -12   4   4       29.33       57.63      8.63 o
 -11   4   4       28.13        4.57      7.22 o
 -10   4   4     8601.98     9188.81    116.82 o
  -9   4   4     1144.05     1099.82     26.14 o
  -8   4   4        0.70        1.26      2.86 o
  -7   4   4     3530.45     3442.86     39.23 o
  -6   4   4     2221.96     2164.40     23.08 o
  -5   4   4     1434.37     1241.43     15.10 o
  -4   4   4       89.17       81.45      4.24 o
  -3   4   4    10403.68    10490.37    102.27 o
  -2   4   4     9814.45    10636.77    103.46 o
  -1   4   4      171.87      262.58      6.91 o
   0   4   4     3730.84     3813.29     44.38 o
   1   4   4     1421.25     1081.18     17.97 o
   2   4   4     1025.09      885.46     16.13 o
   3   4   4    10991.84    12054.97    142.68 o
   4   4   4    20205.48    22302.90    259.25 o
   5   4   4      897.95      955.70     21.22 o
   6   4   4     1254.93     1397.42     20.07 o
   7   4   4     1034.44     1289.97     19.79 o
   8   4   4     1867.85     2020.84     25.46 o
   9   4   4     1571.15     1856.42     24.54 o
  10   4   4     1995.65     2055.47     27.61 o
  11   4   4      261.21      266.80     10.97 o
  12   4   4      728.01      744.13     17.26 o
  13   4   4       16.01       -2.29      9.87 o
  14   4   4       13.89       22.18     12.73 o
  15   4   4      372.57      309.21     18.55 o
  16   4   4        2.07        3.98     13.08 o
  17   4   4       13.17       -2.30     13.74 o
  18   4   4      114.97      124.66     17.21 o
  19   4   4        3.79       14.39     17.16 o
 -21   5   4        5.34       14.42     22.75 o
 -20   5   4       30.80       48.51     14.28 o
 -19   5   4       60.55       67.53     14.00 o
 -18   5   4       48.90       62.26     12.18 o
 -17   5   4       24.29       22.02     14.29 o
 -16   5   4      452.76      448.93     18.16 o
 -15   5   4       43.31       56.59     11.09 o
 -14   5   4      319.81      302.61     14.24 o
 -13   5   4      190.14      203.90     11.94 o
 -12   5   4       63.76       63.41     10.85 o
 -11   5   4      566.97      576.70     23.37 o
 -10   5   4     3216.77     3118.58     38.51 o
  -9   5   4     2341.93     2580.67     34.50 o
  -8   5   4     2400.28     3108.74     34.34 o
  -7   5   4      461.44      493.63      9.87 o
  -6   5   4      752.80      841.69     11.61 o
  -5   5   4     3451.71     3419.49     34.87 o
  -4   5   4        0.09       24.29      4.03 o
  -3   5   4      130.62      119.62      5.55 o
  -2   5   4    12762.40    13308.95    129.27 o
  -1   5   4        0.09       15.53      3.97 o
   0   5   4    24740.41    25380.00    273.58 o
   1   5   4       27.16       55.28      7.12 o
   2   5   4    10218.30     9856.71    131.45 o
   3   5   4     4290.32     4163.24     60.39 o
   4   5   4     1657.18     1873.44     37.08 o
   5   5   4    12174.17    12912.10    153.55 o
   6   5   4     1947.45     2008.03     26.31 o
   7   5   4     2297.72     2188.30     28.71 o
   8   5   4      106.44       79.69      8.58 o
   9   5   4       38.26       28.74      7.19 o
  10   5   4       14.14        3.45      6.91 o
  11   5   4        6.08        7.82      8.14 o
  12   5   4     3711.22     4007.22     47.19 o
  13   5   4       24.57       -6.61     10.94 o
  14   5   4     1036.05     1038.38     28.52 o
  15   5   4      410.31      384.03     19.76 o
  16   5   4        1.86       -1.88     13.33 o
  17   5   4       79.32       58.94     15.39 o
  18   5   4        1.45       12.70     15.08 o
  19   5   4        0.00        4.93     15.88 o
 -21   6   4       60.62       37.84     15.54 o
 -20   6   4        2.86      -13.31     13.31 o
 -19   6   4      216.70      243.40     16.74 o
 -18   6   4       10.86       -0.60     11.67 o
 -17   6   4      155.79      137.19     14.19 o
 -16   6   4      618.26      588.89     21.98 o
 -15   6   4      249.36      240.75     21.32 o
 -14   6   4      185.83      194.09     13.41 o
 -13   6   4       10.98       -0.46      9.10 o
 -12   6   4      120.59      157.97     13.02 o
 -11   6   4       80.42       81.05      8.38 o
 -10   6   4     1412.18     1340.52     20.30 o
  -9   6   4      581.48      567.50     13.23 o
  -8   6   4     1007.24      898.22     16.66 o
  -7   6   4     1297.10     1557.21     20.17 o
  -6   6   4       36.50       32.10      4.86 o
  -5   6   4     1784.18     1948.66     22.37 o
  -4   6   4     2211.10     2544.27     27.46 o
  -3   6   4     2089.99     2405.14     29.25 o
  -2   6   4      183.94      145.58      8.04 o
  -1   6   4     2274.89     2239.46     27.44 o
   0   6   4     4935.08     4641.03     60.29 o
   1   6   4     5694.68     5496.75     77.02 o
   2   6   4     1214.88     1379.45     26.61 o
   3   6   4      335.96      335.14     12.15 o
   4   6   4       79.96      102.71     10.49 o
   5   6   4       34.61       28.70      9.67 o
   6   6   4     1169.14     1021.87     18.92 o
   7   6   4     1706.02     1759.04     27.42 o
   8   6   4       84.71       46.81      7.32 o
   9   6   4      372.93      390.20     12.43 o
  10   6   4      472.00      454.33     14.17 o
  11   6   4     2226.48     2360.35     29.77 o
  12   6   4      163.42      160.14     10.73 o
  13   6   4       55.18       19.73     11.20 o
  14   6   4      151.70      195.61     16.83 o
  15   6   4       16.56       13.33     14.57 o
  16   6   4       99.32      123.72     16.33 o
  17   6   4       84.88      105.16     17.13 o
  18   6   4       32.11       13.50     16.07 o
  19   6   4       10.56       43.44     17.73 o
 -21   7   4        0.83        0.55     15.24 o
 -20   7   4       47.72       54.42     16.22 o
 -19   7   4       61.65       62.67     14.25 o
 -18   7   4       43.25       92.66     14.19 o
 -17   7   4      121.13      132.61     14.66 o
 -16   7   4      109.24       83.15     13.75 o
 -15   7   4      158.42      141.22     16.40 o
 -14   7   4      580.25      526.70     21.95 o
 -13   7   4      602.44      574.00     19.36 o
 -12   7   4        7.23        2.15      9.15 o
 -11   7   4        0.00        9.00      7.68 o
 -10   7   4      134.33      180.70      9.79 o
  -9   7   4     1105.11     1223.30     20.92 o
  -8   7   4       24.30       21.01      6.04 o
  -7   7   4       50.78       82.80      7.04 o
  -6   7   4     1834.95     2122.72     27.76 o
  -5   7   4      837.63      921.91     14.36 o
  -4   7   4      422.84      569.75     13.76 o
  -3   7   4     5000.16     4636.66     51.90 o
  -2   7   4      142.44       85.36      7.15 o
  -1   7   4      735.31      758.87     15.67 o
   0   7   4     1983.04     2140.28     29.62 o
   1   7   4       53.46       31.95      8.53 o
   2   7   4     1644.28     1464.29     28.12 o
   3   7   4    10610.05    10968.99    147.48 o
   4   7   4      252.47      250.28     13.57 o
   5   7   4     3625.47     3759.58     66.15 o
   6   7   4      938.91     1079.08     23.98 o
   7   7   4       51.64       66.99     10.70 o
   8   7   4      907.38      995.94     20.82 o
   9   7   4        9.72        5.49      8.03 o
  10   7   4      127.96       99.67     10.21 o
  11   7   4        7.84       23.88      8.87 o
  12   7   4        8.26       12.57     10.15 o
  13   7   4      122.10      132.28     12.77 o
  14   7   4       14.82       14.14     15.01 o
  15   7   4        7.78      -13.92     13.92 o
  16   7   4       25.91       23.52     15.44 o
  17   7   4        5.29        1.64     17.35 o
  18   7   4        8.70       14.34     20.50 o
  19   7   4       25.04        8.74     40.45 o
 -20   8   4       68.55       90.98     20.58 o
 -19   8   4       27.33       50.22     15.18 o
 -18   8   4      145.41      223.19     17.79 o
 -17   8   4       23.90       37.81     13.60 o
 -16   8   4       99.87       95.31     14.84 o
 -15   8   4      187.12      174.90     16.64 o
 -14   8   4       92.60       83.22     15.59 o
 -13   8   4       85.82      105.71     26.55 o
 -12   8   4       13.99        4.84      9.81 o
 -11   8   4      905.64      867.66     18.82 o
 -10   8   4       48.32       48.38      9.20 o
  -9   8   4      900.78      936.44     20.05 o
  -8   8   4     1462.39     1616.13     26.04 o
  -7   8   4      760.55      690.54     15.99 o
  -6   8   4     3695.95     3801.95     45.06 o
  -5   8   4        9.96       23.72      6.46 o
  -4   8   4     5235.07     4940.66     55.93 o
  -3   8   4       36.01       16.78      6.71 o
  -2   8   4     5393.31     5444.90     65.73 o
  -1   8   4     1926.16     1748.93     26.34 o
   0   8   4     1955.75     1771.65     26.56 o
   1   8   4     1494.20     1371.03     24.12 o
   2   8   4     1235.00     1244.85     26.84 o
   3   8   4       38.99      153.40     12.63 o
   4   8   4     2319.46     2175.71     39.01 o
   5   8   4     1081.77     1216.58     28.61 o
   6   8   4        3.85       15.84     11.58 o
   7   8   4     1895.89     1923.79     34.64 o
   8   8   4     1000.75      925.63     24.99 o
   9   8   4     1809.14     1692.64     33.36 o
  10   8   4        5.08       -8.02      8.87 o
  11   8   4      442.53      422.17     16.72 o
  12   8   4      403.64      413.97     22.32 o
  13   8   4      345.36      435.75     15.65 o
  14   8   4        0.06       -9.99     14.14 o
  15   8   4       51.05       35.05     15.25 o
  16   8   4       33.47       52.17     16.27 o
  17   8   4       18.55       14.43     17.37 o
  18   8   4       22.80        5.91     18.93 o
 -20   9   4       59.43       70.41     18.05 o
 -19   9   4       12.03        2.88     25.66 o
 -18   9   4       45.28       62.57     22.54 o
 -17   9   4       13.48       -1.52     14.82 o
 -16   9   4        6.33      -13.89     13.89 o
 -15   9   4       10.54        8.11     14.24 o
 -14   9   4       35.63       28.85     14.35 o
 -13   9   4        3.90        5.29     13.15 o
 -12   9   4        0.25      -10.46     10.46 o
 -11   9   4       98.98      124.09     10.67 o
 -10   9   4     2852.72     2845.91     40.42 o
  -9   9   4     1326.47     1404.78     25.24 o
  -8   9   4     2355.35     2292.88     36.11 o
  -7   9   4      525.72      534.43     18.01 o
  -6   9   4        0.65        9.49      8.03 o
  -5   9   4       62.38       82.22      7.82 o
  -4   9   4     1758.34     1595.40     23.83 o
  -3   9   4     1212.34     1216.07     21.78 o
  -2   9   4     1434.39     1593.65     25.59 o
  -1   9   4       23.24       23.65      7.11 o
   0   9   4       94.87      111.25      8.56 o
   1   9   4    17969.51    18810.19    225.73 o
   2   9   4      589.58      622.76     16.88 o
   3   9   4       99.90      113.18     13.75 o
   4   9   4       12.88        1.85     11.90 o
   5   9   4     3789.55     3864.56     61.44 o
   6   9   4      341.49      370.05     22.22 o
   7   9   4     1499.25     1542.17     32.07 o
   8   9   4     2277.75     2356.96     41.26 o
   9   9   4     1621.14     1898.24     36.55 o
  10   9   4     2713.58     2868.42     47.98 o
  11   9   4      861.31      935.48     26.52 o
  12   9   4       74.19       61.02     13.90 o
  13   9   4      206.77      233.72     21.39 o
  14   9   4        9.89       11.90     15.21 o
  15   9   4       22.66       -1.35     15.62 o
  16   9   4       13.86       16.95     18.36 o
  17   9   4       53.55       73.39     21.18 o
  18   9   4       22.23       25.33     19.87 o
 -19  10   4       87.66      116.80     19.82 o
 -18  10   4       24.85       14.77     23.93 o
 -17  10   4       45.24       70.90     17.02 o
 -16  10   4       21.44       14.56     15.20 o
 -15  10   4      266.11      332.62     49.87 o
 -14  10   4       35.02        2.40     14.66 o
 -13  10   4      332.66      337.75     20.28 o
 -12  10   4      340.23      429.93     18.93 o
 -11  10   4      837.97      766.38     21.33 o
 -10  10   4      801.31      860.03     23.66 o
  -9  10   4      339.14      312.98     19.65 o
  -8  10   4      529.07      520.58     18.71 o
  -7  10   4     1021.21     1054.72     22.00 o
  -6  10   4      288.37      302.04     17.63 o
  -5  10   4     1624.90     1714.24     27.10 o
  -4  10   4     1063.78     1290.34     23.73 o
  -3  10   4     2489.51     2868.46     40.60 o
  -2  10   4        0.21        6.09      7.89 o
  -1  10   4      246.04      312.28     12.40 o
   0  10   4      935.90     1065.11     21.38 o
   1  10   4     2502.04     2503.46     39.64 o
   2  10   4       31.13       30.43      8.40 o
   3  10   4      101.95      117.08      9.73 o
   4  10   4       86.59       65.25     12.99 o
   5  10   4       28.21        3.67     20.10 o
   6  10   4      206.64      234.60     19.68 o
   7  10   4        1.90      -11.41     11.98 o
   8  10   4     2174.47     2042.22     38.44 o
   9  10   4     2583.35     2627.63     45.60 o
  10  10   4       68.90       64.96     15.21 o
  11  10   4      115.95       55.45     15.07 o
  12  10   4        9.80       -9.22     13.48 o
  13  10   4        3.51      -12.20     15.41 o
  14  10   4       13.84       47.22     18.65 o
  15  10   4        0.28      -17.25     17.95 o
  16  10   4        6.10       36.95     20.12 o
  17  10   4        3.74       -7.28     19.78 o
 -19  11   4       20.52        4.78     18.04 o
 -18  11   4        5.32        4.69     17.55 o
 -17  11   4        5.62      -15.47     15.47 o
 -16  11   4        7.01       -4.71     16.07 o
 -15  11   4       46.74       65.54     17.43 o
 -14  11   4      115.52      141.90     18.53 o
 -13  11   4        8.20        4.23     15.97 o
 -12  11   4      130.24      117.01     14.63 o
 -11  11   4       96.52       79.36     12.09 o
 -10  11   4      869.50      873.58     21.63 o
  -9  11   4      139.77      152.56     13.77 o
  -8  11   4       60.07       52.62     10.98 o
  -7  11   4        2.79       -4.96     11.28 o
  -6  11   4        3.18      -10.26     10.26 o
  -5  11   4      390.42      417.49     21.25 o
  -4  11   4      489.29      499.32     15.60 o
  -3  11   4       96.45      104.12      9.84 o
  -2  11   4       33.65       54.54      7.44 o
  -1  11   4     1594.58     1552.06     27.08 o
   0  11   4      296.13      336.54     16.72 o
   1  11   4      143.13      125.34     10.32 o
   2  11   4      504.01      650.48     18.48 o
   3  11   4      590.17      640.10     18.37 o
   4  11   4      148.81      139.86     11.10 o
   5  11   4      600.12      632.14     24.00 o
   6  11   4      158.53      137.44     16.42 o
   7  11   4     1134.48     1013.15     32.08 o
   8  11   4       57.91       65.11     14.40 o
   9  11   4       74.81       51.53     14.88 o
  10  11   4      462.27      404.73     24.21 o
  11  11   4      218.58      230.23     18.82 o
  12  11   4       39.12       38.01     15.24 o
  13  11   4       23.82       23.12     17.01 o
  14  11   4        2.32      -18.35     18.44 o
  15  11   4        1.62      -10.79     19.32 o
  16  11   4      111.02      118.15     22.96 o
  17  11   4       46.78       27.54     30.82 o
 -18  12   4      109.76      129.74     20.93 o
 -17  12   4        6.62       -8.62     18.90 o
 -16  12   4        9.08        4.13     17.81 o
 -15  12   4       55.35       35.32     19.23 o
 -14  12   4        1.88      -14.99     16.38 o
 -13  12   4       65.88       58.46     23.21 o
 -12  12   4        0.21      -15.47     15.47 o
 -11  12   4       24.17       -8.19     13.75 o
 -10  12   4       98.72       81.27     12.53 o
  -9  12   4      586.65      621.42     19.08 o
  -8  12   4        1.14       -0.31     10.71 o
  -7  12   4      124.31      133.10     12.38 o
  -6  12   4      173.57      197.59     13.36 o
  -5  12   4      131.67       72.16     13.45 o
  -4  12   4      100.12       80.85     14.26 o
  -3  12   4      166.55      186.81     16.09 o
  -2  12   4     1345.19     1411.46     27.70 o
  -1  12   4     1088.52     1146.19     21.60 o
   0  12   4       41.83       35.33     10.43 o
   1  12   4      305.63      348.76     16.19 o
   2  12   4      769.96      828.27     30.47 o
   3  12   4       63.62       56.43      9.22 o
   4  12   4       16.05        1.90     12.11 o
   5  12   4      398.96      375.81     15.22 o
   6  12   4       64.97       50.60     16.38 o
   7  12   4      108.77      110.07     16.02 o
   8  12   4      307.50      319.17     19.38 o
   9  12   4       83.25       92.91     16.73 o
  10  12   4       44.83       60.58     16.44 o
  11  12   4       19.90        9.23     16.23 o
  12  12   4      246.11      230.35     19.73 o
  13  12   4        4.59       16.91     20.64 o
  14  12   4       28.08       24.93     22.24 o
  15  12   4       27.33       34.15     21.32 o
  16  12   4        7.55       -2.37     21.60 o
 -17  13   4        3.96        3.42     19.14 o
 -16  13   4       53.53       52.12     19.07 o
 -15  13   4       33.88       57.03     19.41 o
 -14  13   4      123.93       89.03     19.19 o
 -13  13   4      111.82      161.21     19.98 o
 -12  13   4        4.18       -7.12     17.06 o
 -11  13   4      103.42       87.90     15.75 o
 -10  13   4        2.35       -2.28     13.44 o
  -9  13   4      193.56      179.33     15.78 o
  -8  13   4       65.76       45.36     12.62 o
  -7  13   4      844.53      847.72     23.07 o
  -6  13   4     1074.94     1240.81     26.72 o
  -5  13   4     1073.88     1078.68     28.17 o
  -4  13   4     2872.13     2764.69     46.76 o
  -3  13   4       22.42       35.50     13.85 o
  -2  13   4      210.35      212.48     16.21 o
  -1  13   4      763.87      819.27     20.95 o
   0  13   4        3.91       15.01      9.11 o
   1  13   4      791.06      767.37     21.36 o
   2  13   4      865.82      819.57     21.44 o
   3  13   4      362.58      362.46     15.10 o
   4  13   4      406.26      388.50     17.04 o
   5  13   4      461.29      340.97     20.44 o
   6  13   4      104.61      100.46     18.29 o
   7  13   4       10.32        2.92     15.03 o
   8  13   4      440.92      471.50     22.49 o
   9  13   4      109.03      131.61     18.19 o
  10  13   4       21.62       10.68     17.18 o
  11  13   4      108.92      126.41     18.84 o
  12  13   4        2.88       32.47     20.12 o
  13  13   4       48.78       66.38     22.14 o
  14  13   4      169.67       96.66     23.34 o
  15  13   4        0.04        2.71     22.24 o
 -17  14   4       17.30       48.44     23.88 o
 -16  14   4       28.51       44.64     20.65 o
 -15  14   4       75.43       74.74     20.81 o
 -14  14   4       29.98       35.33     19.85 o
 -13  14   4       67.09       85.89     19.73 o
 -12  14   4       58.97       72.82     18.67 o
 -11  14   4        0.50      -15.14     15.14 o
 -10  14   4       38.22       21.00     13.76 o
  -9  14   4        0.32      -12.84     12.84 o
  -8  14   4       65.39       49.29     13.44 o
  -7  14   4      270.45      249.29     17.86 o
  -6  14   4      641.24      667.67     21.05 o
  -5  14   4     1080.88     1006.00     28.27 o
  -4  14   4       20.14       27.43     14.59 o
  -3  14   4      152.28      183.92     17.49 o
  -2  14   4       91.24       66.44     15.59 o
  -1  14   4      469.66      468.80     21.75 o
   0  14   4      207.90      140.84     16.58 o
   1  14   4       69.43       32.28     16.55 o
   2  14   4      505.79      466.69     30.46 o
   3  14   4      436.23      401.41     31.87 o
   4  14   4      346.41      408.51     34.46 o
   5  14   4       27.36        1.28     16.74 o
   6  14   4        5.06       -4.17     16.03 o
   7  14   4      118.89       68.47     17.12 o
   8  14   4       12.06        1.34     17.29 o
   9  14   4       41.10       60.40     18.59 o
  10  14   4        3.34       -8.90     17.00 o
  11  14   4       41.27       37.77     20.05 o
  12  14   4       16.07       28.63     21.57 o
  13  14   4       76.77       83.44     24.77 o
  14  14   4       34.55       14.50     23.00 o
 -16  15   4        1.18        1.75     20.86 o
 -15  15   4       28.50       34.13     24.12 o
 -14  15   4        5.34        1.33     22.39 o
 -13  15   4       10.58       22.05     19.67 o
 -12  15   4       12.40       18.84     18.89 o
 -11  15   4      158.94       81.80     19.56 o
 -10  15   4       23.98       21.48     15.12 o
  -9  15   4      117.16      126.10     15.64 o
  -8  15   4       13.53      -10.23     13.58 o
  -7  15   4        0.65       11.69     13.74 o
  -6  15   4      250.60      286.88     17.20 o
  -5  15   4       52.63       58.15     16.17 o
  -4  15   4        2.99       14.59     15.66 o
  -3  15   4      568.10      550.91     28.23 o
  -2  15   4      698.36      739.96     42.34 o
  -1  15   4       41.11       51.01     16.21 o
   0  15   4      516.03      474.05     22.33 o
   1  15   4       92.90       47.93     16.32 o
   2  15   4       10.49       18.69     17.96 o
   3  15   4     1072.19      853.77     31.27 o
   4  15   4      611.39      585.90     27.85 o
   5  15   4       80.99      103.84     20.91 o
   6  15   4        7.66       -8.91     17.80 o
   7  15   4       37.45       29.94     18.16 o
   8  15   4       11.15       24.27     17.94 o
   9  15   4       27.77        4.87     17.90 o
  10  15   4        6.09       -3.83     18.55 o
  11  15   4       65.00       69.26     19.85 o
  12  15   4      104.31      126.64     25.67 o
  13  15   4       45.20       45.03     23.99 o
  14  15   4       18.89       -8.54     26.55 o
 -15  16   4       55.80       66.72     22.29 o
 -14  16   4       19.41       20.38     20.73 o
 -13  16   4        4.87       -5.53     20.47 o
 -12  16   4        0.23       -1.82     19.87 o
 -11  16   4        2.33      -13.50     18.69 o
 -10  16   4       46.46       43.92     16.88 o
  -9  16   4       14.01      -10.34     13.92 o
  -8  16   4        0.08       -4.41     14.00 o
  -7  16   4       57.38       29.71     14.78 o
  -6  16   4      262.56      242.12     17.49 o
  -5  16   4       72.29       83.64     18.83 o
  -4  16   4      451.66      362.66     21.83 o
  -3  16   4      214.67      241.11     20.13 o
  -2  16   4       90.99       73.01     18.27 o
  -1  16   4      482.13      523.45     24.02 o
   0  16   4     1045.56      963.57     30.46 o
   1  16   4       12.56      -16.58     16.58 o
   2  16   4      133.08       97.60     21.30 o
   3  16   4        2.23       -6.79     20.15 o
   4  16   4      303.62      326.37     30.76 o
   5  16   4        2.26      -20.32     22.66 o
   6  16   4      120.70       99.44     20.03 o
   7  16   4        2.02       23.20     18.57 o
   8  16   4      109.98      102.73     20.25 o
   9  16   4        3.93        2.93     19.31 o
  10  16   4      133.54      103.09     21.71 o
  11  16   4       74.57       52.01     24.08 o
  12  16   4       57.78       82.53     24.84 o
  13  16   4        0.00       -5.00     46.50 o
 -13  17   4       67.57       33.87     22.55 o
 -12  17   4        4.31      -25.33     25.33 o
 -11  17   4        2.75       10.71     19.98 o
 -10  17   4       55.99       24.55     17.76 o
  -9  17   4       49.37       52.47     20.83 o
  -8  17   4        0.10        4.01     14.91 o
  -7  17   4        4.71      -18.06     18.06 o
  -6  17   4      161.92      140.39     18.86 o
  -5  17   4        1.00        7.54     14.48 o
  -4  17   4        6.94       12.48     18.10 o
  -3  17   4      299.28      311.13     22.48 o
  -2  17   4      199.37      200.30     20.88 o
  -1  17   4        8.98       -5.10     18.86 o
   0  17   4       75.70      129.44     24.22 o
   1  17   4      197.73      201.36     21.40 o
   2  17   4       48.97       78.92     19.88 o
   3  17   4       17.21      -20.47     20.47 o
   4  17   4        1.81      -20.49     20.49 o
   5  17   4       19.06       33.36     21.94 o
   6  17   4       21.47      -10.97     18.30 o
   7  17   4        3.76       -9.44     19.03 o
   8  17   4      106.75      121.90     21.91 o
   9  17   4       10.12        4.05     20.39 o
  10  17   4        4.92       27.37     20.83 o
  11  17   4        2.10       -7.28     22.80 o
 -12  18   4       23.97       25.77     22.25 o
 -11  18   4       14.49       20.52     22.12 o
 -10  18   4       41.48       28.30     21.41 o
  -9  18   4       15.16       -6.74     17.62 o
  -8  18   4       27.51       36.77     15.85 o
  -7  18   4        7.97        6.26     15.63 o
  -6  18   4      147.27      222.66     18.83 o
  -5  18   4      134.59      130.48     17.06 o
  -4  18   4       71.84       61.93     19.34 o
  -3  18   4        0.03       -7.51     17.98 o
  -2  18   4        1.27      -22.13     22.13 o
  -1  18   4        3.49      -18.14     18.14 o
   0  18   4      134.59       89.76     19.81 o
   1  18   4        7.15       11.38     18.64 o
   2  18   4        7.10      -18.61     18.61 o
   3  18   4      119.10      108.75     41.63 o
   4  18   4       97.26       73.76     23.48 o
   5  18   4       76.62       78.58     26.49 o
   6  18   4       17.27       27.74     20.72 o
   7  18   4       18.85       55.14     21.83 o
   8  18   4       26.96       16.18     21.67 o
   9  18   4      119.39      206.07     24.84 o
  10  18   4        1.88      -29.17     29.17 o
 -10  19   4       24.59       24.72     22.16 o
  -9  19   4       48.57       61.90     20.16 o
  -8  19   4       22.65       -4.30     16.44 o
  -7  19   4       90.57      111.38     18.21 o
  -6  19   4        6.41      -15.42     15.42 o
  -5  19   4      110.85      117.64     18.01 o
  -4  19   4        0.22      -15.27     15.27 o
  -3  19   4       83.93       95.05     20.69 o
  -2  19   4        1.12      -20.34     20.34 o
  -1  19   4       55.79       36.98     20.37 o
   0  19   4       39.12       36.13     20.98 o
   1  19   4        0.61       -4.85     29.24 o
   2  19   4      107.44       62.46     21.03 o
   3  19   4       37.12       44.85     22.73 o
   4  19   4        1.85      -25.18     25.18 o
   5  19   4       32.45        5.41     21.93 o
   6  19   4       12.89      -11.87     21.93 o
   7  19   4       10.78        0.09     22.39 o
   8  19   4       19.04        8.16     22.82 o
  -8  20   4        2.25      -19.57     19.57 o
  -7  20   4        0.85      -12.38     17.15 o
  -6  20   4        4.34      -16.29     16.29 o
  -5  20   4        0.04      -12.14     16.02 o
  -4  20   4        0.52      -15.98     15.98 o
  -3  20   4        0.61      -19.12     20.23 o
  -2  20   4        2.10      -20.61     20.61 o
  -1  20   4        9.22        2.40     21.58 o
   0  20   4        0.27      -20.43     20.69 o
   1  20   4        4.37      -21.50     21.50 o
   2  20   4       31.94       16.99     22.05 o
   3  20   4        0.04      -30.30     34.84 o
   4  20   4       14.50       -2.74     22.10 o
   5  20   4        0.00       -4.59     23.12 o
   6  20   4        2.07      -22.50     23.49 o
  -5  21   4        4.83       33.92     25.71 o
  -4  21   4        2.41      -22.78     22.78 o
  -3  21   4        0.78      -22.43     22.43 o
  -2  21   4        0.27      -16.64     22.62 o
  -1  21   4        0.51       -1.02     22.62 o
   0  21   4       21.80       21.00     22.53 o
   1  21   4       35.92       49.63     24.47 o
   2  21   4        1.81      -22.35     22.35 o
 -21   0   5        2.85      -12.80     15.11 o
 -19   0   5       20.89       -6.68     14.45 o
 -17   0   5       63.94       69.36     26.48 o
 -15   0   5       37.34       76.51     32.11 o
 -13   0   5      257.12      276.63     11.20 o
 -11   0   5      202.34      235.80     17.26 o
  -9   0   5       43.57       97.05     14.81 o
  -7   0   5      824.39      811.89     23.37 o
  -5   0   5     1356.54     1479.66     35.35 o
  -3   0   5     1050.14      765.54     13.08 o
  -1   0   5     1073.35      773.48     19.61 o
   1   0   5       46.80       51.71     10.63 o
   3   0   5       68.48       94.48     13.87 o
   5   0   5     1433.41     1516.26     31.61 o
   7   0   5     2395.32     2357.59     39.67 o
   9   0   5      183.12      215.04     12.26 o
  11   0   5      145.97      140.59     12.68 o
  13   0   5      125.13      130.23     17.91 o
  15   0   5       19.30       66.99     24.13 o
  17   0   5       68.91       68.31     32.32 o
  19   0   5        0.90       -7.81     38.47 o
 -22   1   5        0.10       -3.18     16.87 o
 -21   1   5       18.66       27.12     12.10 o
 -20   1   5       13.48       -2.28     12.43 o
 -19   1   5        0.22      -10.50     10.50 o
 -18   1   5       38.96       38.20     17.22 o
 -17   1   5        3.78       -7.08      9.40 o
 -16   1   5        5.91       -8.39      8.79 o
 -15   1   5      257.95      237.04     12.26 o
 -14   1   5      155.72      183.58      7.62 o
 -13   1   5       79.54       69.01      5.49 o
 -12   1   5        5.14       12.62      4.94 o
 -11   1   5      123.95      162.15      7.62 o
 -10   1   5      262.51      287.98      8.38 o
  -9   1   5      213.34      179.74      7.05 o
  -8   1   5      104.35      109.53      4.27 o
  -7   1   5     1485.93     1286.35     23.96 o
  -6   1   5        7.42        0.56      3.54 o
  -5   1   5     2609.92     2454.49     23.99 o
  -4   1   5       30.12       16.44      2.65 o
  -3   1   5     1925.82     1988.09     19.60 o
  -2   1   5      434.25      268.82     15.29 o
  -1   1   5     1518.65     1555.05     23.81 o
   0   1   5      150.72      150.24     11.38 o
   1   1   5      324.02      242.33     11.68 o
   2   1   5      386.11      391.49     16.61 o
   3   1   5      588.02      584.11     18.59 o
   4   1   5     1464.52     1442.61     20.85 o
   5   1   5       67.64       62.90      5.39 o
   6   1   5      132.58      105.35      6.12 o
   7   1   5       12.13        4.73      4.93 o
   8   1   5      237.24      237.49      8.33 o
   9   1   5      474.02      448.49     11.46 o
  10   1   5        3.45       -3.26      6.23 o
  11   1   5      130.22      123.56     10.18 o
  12   1   5       88.10       85.26      9.85 o
  13   1   5        0.02       -6.87      9.03 o
  14   1   5        1.36       -6.83     10.67 o
  15   1   5       99.33       93.42     14.61 o
  16   1   5       60.47       95.76     18.48 o
  17   1   5       12.01        7.98     17.59 o
  18   1   5       11.24      -10.29     17.55 o
  19   1   5        1.61        4.87     21.19 o
 -22   2   5       41.61       33.93     13.33 o
 -21   2   5       23.00       29.17     17.22 o
 -20   2   5        3.48      -16.11     16.11 o
 -19   2   5        0.15       12.82     10.68 o
 -18   2   5       31.37       23.46     16.52 o
 -17   2   5       43.71       35.26     10.28 o
 -16   2   5      132.26      139.08     11.60 o
 -15   2   5       24.49       47.43      8.95 o
 -14   2   5        0.07        3.17     13.09 o
 -13   2   5      849.56      873.93     22.51 o
 -12   2   5      542.83      509.91     11.68 o
 -11   2   5     1289.46     1324.69     24.32 o
 -10   2   5     1449.79     1594.90     19.44 o
  -9   2   5       67.11      109.71      9.29 o
  -8   2   5       75.48       66.04      4.00 o
  -7   2   5      440.46      451.64      8.68 o
  -6   2   5       66.86       57.81      4.64 o
  -5   2   5       65.95       39.30      4.39 o
  -4   2   5     2628.98     2760.20     24.65 o
  -3   2   5     1085.64      846.78     11.15 o
  -2   2   5    11266.90    10168.65    110.83 o
  -1   2   5      233.57      251.84      7.43 o
   0   2   5       49.83       51.03      5.98 o
   1   2   5      638.60      630.76     11.90 o
   2   2   5      453.17      437.82     11.94 o
   3   2   5     1400.18     1275.64     23.79 o
   4   2   5     1112.02     1216.77     20.44 o
   5   2   5      203.88      172.99      7.71 o
   6   2   5     1263.31     1370.25     19.93 o
   7   2   5      220.39      265.88     11.21 o
   8   2   5      373.02      404.85     12.66 o
   9   2   5      184.44      201.10      9.84 o
  10   2   5      173.00      201.61     10.40 o
  11   2   5       86.39       70.08     10.19 o
  12   2   5      159.83      169.91     11.15 o
  13   2   5       61.86       74.19     10.43 o
  14   2   5       54.69       47.75     11.57 o
  15   2   5       78.88       73.30     21.07 o
  16   2   5        9.30       -1.98     12.08 o
  17   2   5        0.00      -16.39     16.39 o
  18   2   5        0.30       45.93     19.25 o
  19   2   5       21.21       19.91     19.86 o
 -22   3   5        1.85       -9.68     12.91 o
 -21   3   5       17.27       -7.89     18.93 o
 -20   3   5        4.87       12.91     11.13 o
 -19   3   5       18.12       13.61     11.39 o
 -18   3   5        7.72       -0.89     10.89 o
 -17   3   5       27.16       27.38     12.76 o
 -16   3   5      267.27      230.48     13.79 o
 -15   3   5      108.46      101.65     10.82 o
 -14   3   5       23.57       29.67      8.07 o
 -13   3   5       22.75       24.57     10.32 o
 -12   3   5       10.90       23.44      5.17 o
 -11   3   5        0.60        2.08      4.56 o
 -10   3   5      117.88      150.79      7.97 o
  -9   3   5      347.78      365.83      8.40 o
  -8   3   5      609.12      584.54      9.31 o
  -7   3   5      272.63      244.27      6.43 o
  -6   3   5      346.75      291.74     10.77 o
  -5   3   5      121.90      123.85      4.35 o
  -4   3   5      574.68      527.28      8.27 o
  -3   3   5     2231.91     2077.11     23.00 o
  -2   3   5     6996.00     6489.25     68.03 o
  -1   3   5     1470.59     1102.04     14.51 o
   0   3   5     2658.11     2430.15     27.72 o
   1   3   5      386.66      368.48     14.12 o
   2   3   5      291.88      292.01     10.69 o
   3   3   5       19.96       25.47      6.76 o
   4   3   5     1214.59     1176.61     20.09 o
   5   3   5        0.86       -6.33      6.33 o
   6   3   5      352.79      317.52     12.57 o
   7   3   5        1.33        5.04      6.27 o
   8   3   5      126.63      120.02      7.29 o
   9   3   5       34.41       24.15      7.09 o
  10   3   5       42.26       51.97      7.83 o
  11   3   5      193.28      167.71     11.73 o
  12   3   5      204.76      188.58     15.46 o
  13   3   5       17.15       -6.57      9.61 o
  14   3   5        0.60       -9.94     11.22 o
  15   3   5       36.21       20.51     13.64 o
  16   3   5        2.18      -12.46     12.46 o
  17   3   5        0.37        9.01     15.83 o
  18   3   5       83.63      106.52     23.53 o
  19   3   5       15.79       -1.21     22.45 o
 -22   4   5       54.88       83.38     15.64 o
 -21   4   5        0.21       -0.79     12.32 o
 -20   4   5       14.99        1.45     11.93 o
 -19   4   5        5.43       10.67     11.77 o
 -18   4   5        7.26       10.87     11.24 o
 -17   4   5        3.24       -3.86     12.07 o
 -16   4   5       13.75        2.42      9.60 o
 -15   4   5       23.91        8.86      9.39 o
 -14   4   5       75.80       84.90      9.61 o
 -13   4   5       65.35       95.12      7.93 o
 -12   4   5      770.26      779.34     20.67 o
 -11   4   5      246.72      246.50      9.18 o
 -10   4   5      643.12      673.27     14.19 o
  -9   4   5      268.45      314.89      8.81 o
  -8   4   5      114.12      128.00      5.84 o
  -7   4   5       19.70       14.84      3.09 o
  -6   4   5     1085.48     1050.43     13.50 o
  -5   4   5     1171.08      883.95     12.19 o
  -4   4   5     1047.26      966.14     12.73 o
  -3   4   5        3.37       79.20      5.32 o
  -2   4   5     1089.10      926.35     17.66 o
  -1   4   5      990.45      831.26     12.46 o
   0   4   5      480.74      375.55     17.95 o
   1   4   5     1812.54     1748.14     26.07 o
   2   4   5       23.06       19.54      5.98 o
   3   4   5      403.17      378.89     15.64 o
   4   4   5      769.78      655.88     14.87 o
   5   4   5      256.18      340.07     13.04 o
   6   4   5      612.99      602.26     12.85 o
   7   4   5      151.51      154.75      7.76 o
   8   4   5      235.12      264.10      9.44 o
   9   4   5        7.77       -3.11      6.29 o
  10   4   5      169.24      193.87      9.83 o
  11   4   5        4.91       -6.49     10.04 o
  12   4   5       26.99       16.31      8.81 o
  13   4   5      117.15       96.19     11.46 o
  14   4   5      168.68      135.21     13.86 o
  15   4   5       39.72       20.47     13.87 o
  16   4   5        0.41       11.82     16.49 o
  17   4   5       38.95       26.69     14.59 o
  18   4   5       32.12       37.27     15.75 o
  19   4   5        1.73       17.06     19.58 o
 -21   5   5       21.77       14.09     13.80 o
 -20   5   5       14.30       10.03     12.86 o
 -19   5   5        0.30       -2.62     11.73 o
 -18   5   5       20.02       24.84     13.28 o
 -17   5   5       14.74       11.10     11.08 o
 -16   5   5       37.16       28.72     10.63 o
 -15   5   5       24.84        6.81     15.71 o
 -14   5   5       12.43        6.68      9.92 o
 -13   5   5       33.44       39.01      8.87 o
 -12   5   5       48.90       47.83      9.12 o
 -11   5   5       82.01      106.26      9.44 o
 -10   5   5        9.76       -0.27      4.54 o
  -9   5   5     1916.54     2040.40     27.09 o
  -8   5   5     1872.22     1782.37     43.99 o
  -7   5   5      644.56      665.74     11.34 o
  -6   5   5     2323.49     2462.85     27.83 o
  -5   5   5       43.41       12.64      4.26 o
  -4   5   5      324.13      357.38      7.97 o
  -3   5   5      588.16      572.55     10.73 o
  -2   5   5       23.54       94.58      6.45 o
  -1   5   5     1843.34     1665.21     23.00 o
   0   5   5     5187.81     4782.75     55.82 o
   1   5   5        0.52        4.61      5.93 o
   2   5   5       38.37       59.61      6.69 o
   3   5   5        1.87        0.43      5.44 o
   4   5   5     1266.60     1342.74     22.28 o
   5   5   5        8.23       17.13      9.26 o
   6   5   5        5.01       14.71      4.43 o
   7   5   5      636.70      635.46     14.58 o
   8   5   5      296.26      341.60     10.52 o
   9   5   5        0.05       -6.36      6.36 o
  10   5   5       69.25       72.47      8.47 o
  11   5   5      130.79      130.27      9.83 o
  12   5   5      261.64      283.50     13.76 o
  13   5   5      182.66      167.26     12.69 o
  14   5   5       26.52       16.48     13.45 o
  15   5   5       40.05       30.98     14.81 o
  16   5   5       18.90        2.32     13.57 o
  17   5   5       23.74       13.08     16.63 o
  18   5   5       19.79       -7.80     15.76 o
  19   5   5       15.28      -12.59     16.17 o
 -21   6   5       21.26       13.82     19.71 o
 -20   6   5       29.37       56.82     14.05 o
 -19   6   5       21.74       32.20     12.46 o
 -18   6   5        1.11      -11.93     11.93 o
 -17   6   5       40.70       22.83     11.79 o
 -16   6   5        0.33        6.91     10.91 o
 -15   6   5       60.79       45.97     11.32 o
 -14   6   5      139.46      134.09     12.26 o
 -13   6   5        0.89        6.87      9.17 o
 -12   6   5      110.71      109.75      7.74 o
 -11   6   5      167.04      161.39     14.63 o
 -10   6   5      224.42      258.69     11.61 o
  -9   6   5      625.56      627.02     13.69 o
  -8   6   5       55.20       59.24      5.75 o
  -7   6   5       10.73       26.18      5.13 o
  -6   6   5       94.22       80.85      6.18 o
  -5   6   5      101.02      106.70      5.49 o
  -4   6   5      114.31      105.35      5.48 o
  -3   6   5      138.96      103.23      5.95 o
  -2   6   5       11.65       -0.17      4.74 o
  -1   6   5       42.14       40.07      5.13 o
   0   6   5      252.49      206.41      7.73 o
   1   6   5      448.09      468.35     14.05 o
   2   6   5      889.15      837.91     17.23 o
   3   6   5      503.65      529.42     22.14 o
   4   6   5     4538.87     4433.57     72.72 o
   5   6   5       80.64      102.72     11.65 o
   6   6   5      277.80      287.01     12.20 o
   7   6   5      572.19      653.90     14.22 o
   8   6   5        7.80       12.21      6.10 o
   9   6   5      114.94       97.57      8.46 o
  10   6   5      243.03      234.67     10.44 o
  11   6   5      535.02      538.62     14.03 o
  12   6   5        0.10        4.54     10.63 o
  13   6   5       37.52       46.77     11.87 o
  14   6   5       51.37       48.67     15.19 o
  15   6   5       24.01       15.05     14.00 o
  16   6   5       52.41       33.95     19.41 o
  17   6   5        0.96        9.96     15.86 o
  18   6   5        5.93       31.08     17.31 o
 -21   7   5        0.25       -0.40     16.04 o
 -20   7   5       46.59       56.73     14.40 o
 -19   7   5        4.87       -1.54     12.73 o
 -18   7   5        2.61      -11.44     11.44 o
 -17   7   5       54.62       42.95     12.93 o
 -16   7   5       53.16       28.79     12.39 o
 -15   7   5       58.75       25.12     14.96 o
 -14   7   5       64.60       61.22     12.11 o
 -13   7   5       88.96       91.39     11.99 o
 -12   7   5      216.58      228.75     16.14 o
 -11   7   5       31.95       19.11      8.81 o
 -10   7   5        9.56       12.96      6.94 o
  -9   7   5       19.42       30.65      7.38 o
  -8   7   5      275.03      301.91      9.80 o
  -7   7   5        0.37        3.01      5.52 o
  -6   7   5      929.25      911.79     14.67 o
  -5   7   5       16.90       39.82      5.31 o
  -4   7   5      358.98      429.36     10.48 o
  -3   7   5      226.45      211.47      7.85 o
  -2   7   5      143.49      189.78      7.42 o
  -1   7   5      152.00      189.47      7.48 o
   0   7   5     1619.82     1488.25     20.63 o
   1   7   5     1033.03      998.80     20.05 o
   2   7   5        0.02        8.74      7.37 o
   3   7   5      802.01      793.21     21.49 o
   4   7   5        1.09        0.30      9.89 o
   5   7   5      122.77      141.40     12.71 o
   6   7   5      399.66      425.19     17.47 o
   7   7   5      174.92      142.04     10.31 o
   8   7   5      192.21      174.77      9.16 o
   9   7   5       12.35       -6.59      8.85 o
  10   7   5       91.24       91.97      9.45 o
  11   7   5        2.98        4.60     10.24 o
  12   7   5      115.96      138.54     17.45 o
  13   7   5       23.73       15.20     14.28 o
  14   7   5       37.61       27.15     14.38 o
  15   7   5        2.82       18.07     14.76 o
  16   7   5       32.75       24.33     15.69 o
  17   7   5       29.85       14.24     16.25 o
  18   7   5        0.08        8.26     18.78 o
 -20   8   5       12.12       13.88     14.29 o
 -19   8   5      100.90      108.20     21.33 o
 -18   8   5        0.73       -5.12     12.56 o
 -17   8   5       40.73       42.01     14.28 o
 -16   8   5       76.15       87.62     15.65 o
 -15   8   5       81.60       92.53     14.70 o
 -14   8   5       19.82       18.77     13.09 o
 -13   8   5       45.99       30.73     12.58 o
 -12   8   5      373.88      387.84     16.25 o
 -11   8   5      251.69      239.10     14.26 o
 -10   8   5       33.03       16.44      8.02 o
  -9   8   5      221.39      206.59     10.45 o
  -8   8   5      164.37      181.86      9.57 o
  -7   8   5      456.88      420.48     12.11 o
  -6   8   5      489.51      533.88     11.54 o
  -5   8   5       16.60        8.65      4.91 o
  -4   8   5       12.06       32.78      6.55 o
  -3   8   5      276.93      267.41     10.64 o
  -2   8   5     1029.26      987.08     16.89 o
  -1   8   5       70.37       81.29      6.39 o
   0   8   5        1.06        4.72      7.37 o
   1   8   5      318.27      260.15     11.95 o
   2   8   5       38.54       43.53      8.79 o
   3   8   5      289.90      247.44     14.54 o
   4   8   5      122.26      117.16     13.16 o
   5   8   5      168.52      160.13     14.23 o
   6   8   5       31.00       19.28     12.55 o
   7   8   5       13.15       15.30     13.60 o
   8   8   5       82.79      107.99     14.23 o
   9   8   5       29.16       34.01      9.57 o
  10   8   5      210.36      199.64     13.46 o
  11   8   5      147.59      142.23     13.49 o
  12   8   5       54.88       50.82     11.66 o
  13   8   5        2.68      -10.91     10.91 o
  14   8   5       63.92       62.08     15.92 o
  15   8   5        8.32      -19.40     19.40 o
  16   8   5        3.50       17.99     17.83 o
  17   8   5       24.41       34.65     19.44 o
  18   8   5       16.66       15.46     19.10 o
 -20   9   5        0.75       -4.36     21.40 o
 -19   9   5       63.93       91.18     17.29 o
 -18   9   5       35.82       42.45     17.85 o
 -17   9   5        0.23        0.66     13.98 o
 -16   9   5        0.51        8.10     13.75 o
 -15   9   5        0.00      -13.05     13.05 o
 -14   9   5       15.92      -13.04     13.04 o
 -13   9   5        6.33       -0.68     13.06 o
 -12   9   5        3.17      -10.24     10.24 o
 -11   9   5       59.62       57.83      9.51 o
 -10   9   5       15.38       11.21      9.24 o
  -9   9   5      423.58      430.98     15.01 o
  -8   9   5      294.27      289.56     14.24 o
  -7   9   5       13.45        5.22      7.09 o
  -6   9   5      204.99      206.90      9.98 o
  -5   9   5      119.99      126.69      7.46 o
  -4   9   5        0.95       19.98      5.22 o
  -3   9   5      360.11      323.23     10.39 o
  -2   9   5       13.55       13.80      6.04 o
  -1   9   5      455.92      421.52     12.87 o
   0   9   5     1637.72     1757.04     27.84 o
   1   9   5      948.08      972.14     19.82 o
   2   9   5      198.73      163.84     14.22 o
   3   9   5      367.25      392.89     22.34 o
   4   9   5      187.51      181.39     14.45 o
   5   9   5       64.79       50.98     13.14 o
   6   9   5       20.05       31.91     13.78 o
   7   9   5      309.50      311.72     25.11 o
   8   9   5        0.05        5.94     12.42 o
   9   9   5       14.70       -3.34     17.58 o
  10   9   5      622.10      659.27     25.53 o
  11   9   5       28.69       51.56     15.01 o
  12   9   5       66.90       49.86     14.63 o
  13   9   5       39.70       25.01     12.48 o
  14   9   5        0.02      -16.16     16.16 o
  15   9   5       55.02       49.28     19.20 o
  16   9   5        0.45      -18.30     18.30 o
  17   9   5        8.69        6.19     19.16 o
 -19  10   5       93.15      106.91     19.31 o
 -18  10   5      184.21      206.06     19.64 o
 -17  10   5        0.61        7.19     15.43 o
 -16  10   5       88.23      100.38     17.20 o
 -15  10   5       16.85      -12.90     14.66 o
 -14  10   5        5.66       25.40     15.17 o
 -13  10   5      132.27      139.40     16.67 o
 -12  10   5       20.51       27.32     14.47 o
 -11  10   5      124.37      113.52     11.33 o
 -10  10   5      126.33      117.31     11.07 o
  -9  10   5        7.58       13.16      9.83 o
  -8  10   5      207.17      226.38     12.43 o
  -7  10   5        1.04        9.33      9.34 o
  -6  10   5       86.45      105.61     12.98 o
  -5  10   5       10.24       -6.84      7.41 o
  -4  10   5       21.73       13.89      7.32 o
  -3  10   5      156.77      182.36      9.74 o
  -2  10   5        0.55       -7.84      7.84 o
  -1  10   5       24.74       18.74      8.59 o
   0  10   5      109.18      124.59      9.76 o
   1  10   5        4.55        1.40      7.70 o
   2  10   5      386.31      375.80     14.59 o
   3  10   5       44.27       32.48     13.45 o
   4  10   5       14.79        8.61     12.52 o
   5  10   5      219.98      235.79     18.54 o
   6  10   5        6.97       10.99     15.32 o
   7  10   5       14.10        7.79     13.96 o
   8  10   5      312.07      314.89     17.79 o
   9  10   5       61.02       80.88     17.13 o
  10  10   5       93.28       92.59     19.44 o
  11  10   5      189.98      220.81     18.73 o
  12  10   5        6.11       -8.98     15.01 o
  13  10   5       25.32       19.07     16.84 o
  14  10   5       82.63      131.62     21.73 o
  15  10   5        3.09      -14.64     19.00 o
  16  10   5       51.10       50.21     21.20 o
  17  10   5       51.51       78.77     22.17 o
 -19  11   5        3.81        1.14     17.44 o
 -18  11   5       96.75      116.37     19.61 o
 -17  11   5       16.79        2.83     21.07 o
 -16  11   5       52.60       79.84     19.66 o
 -15  11   5        0.95       16.02     15.43 o
 -14  11   5       28.94       14.67     16.04 o
 -13  11   5        1.36        5.24     15.05 o
 -12  11   5      114.96      105.74     16.31 o
 -11  11   5       28.33       21.85     10.68 o
 -10  11   5        2.86       -9.93      9.93 o
  -9  11   5       31.97       34.56     10.67 o
  -8  11   5      184.18      171.45     12.16 o
  -7  11   5       16.85       10.74     10.32 o
  -6  11   5      732.61      663.08     17.07 o
  -5  11   5        1.38       -8.12      8.12 o
  -4  11   5       69.74       89.63      9.26 o
  -3  11   5       39.70       33.58      7.85 o
  -2  11   5       70.60       75.25     11.69 o
  -1  11   5       30.27       17.69      8.68 o
   0  11   5       10.65       10.82      8.20 o
   1  11   5       48.80       47.10      8.66 o
   2  11   5      268.46      308.81     17.68 o
   3  11   5       68.47       40.03     13.12 o
   4  11   5        0.19        1.08     14.20 o
   5  11   5       39.36       22.92     14.70 o
   6  11   5      190.18      167.58     17.38 o
   7  11   5       73.77       58.88     14.63 o
   8  11   5      117.23      101.97     15.40 o
   9  11   5       22.09       14.47     15.09 o
  10  11   5        2.90        6.07     15.23 o
  11  11   5        0.16      -12.52     15.27 o
  12  11   5      113.54      131.24     18.01 o
  13  11   5       61.74       33.48     17.84 o
  14  11   5        2.14       28.35     20.36 o
  15  11   5       23.59        5.13     20.71 o
  16  11   5        7.13        2.74     20.25 o
 -18  12   5      143.56      173.60     21.23 o
 -17  12   5       41.32       54.28     18.33 o
 -16  12   5        0.30       -7.36     18.20 o
 -15  12   5       58.10       79.35     18.28 o
 -14  12   5       10.39       -4.42     15.99 o
 -13  12   5        4.96       -7.08     16.04 o
 -12  12   5        7.53       -6.02     15.86 o
 -11  12   5       44.07       33.69     13.34 o
 -10  12   5       59.73       30.05     12.11 o
  -9  12   5       25.33        8.69     11.12 o
  -8  12   5       31.00       12.23     10.70 o
  -7  12   5      114.68      121.89     11.97 o
  -6  12   5        3.35        5.99     10.12 o
  -5  12   5        0.81       20.80     10.44 o
  -4  12   5       11.40       12.31      8.66 o
  -3  12   5       60.61       41.07     13.29 o
  -2  12   5       20.44       -1.05      7.75 o
  -1  12   5        1.52       -3.50      9.55 o
   0  12   5      154.44      163.00     11.86 o
   1  12   5       41.52       30.15      9.34 o
   2  12   5       37.65       63.47     10.37 o
   3  12   5       35.89        8.97      9.28 o
   4  12   5        0.00       -8.78      8.78 o
   5  12   5      100.98       71.65     16.38 o
   6  12   5       22.53       -4.52     15.75 o
   7  12   5      209.49      182.66     17.15 o
   8  12   5       25.10       -9.85     15.38 o
   9  12   5       60.41       34.78     16.02 o
  10  12   5       89.23       61.93     17.85 o
  11  12   5       36.17       29.52     16.65 o
  12  12   5        0.16      -14.68     16.39 o
  13  12   5        0.75       23.64     20.25 o
  14  12   5        0.76       -1.70     20.66 o
  15  12   5       45.00       18.84     22.12 o
  16  12   5       16.19        9.83     22.15 o
 -18  13   5       51.99       54.63     19.54 o
 -17  13   5       65.57       91.81     21.03 o
 -16  13   5        1.89        3.48     18.19 o
 -15  13   5        5.13       10.75     22.84 o
 -14  13   5       17.60        5.63     17.60 o
 -13  13   5       95.49       89.30     29.71 o
 -12  13   5        5.31       10.24     27.06 o
 -11  13   5       13.38        1.39     14.19 o
 -10  13   5      104.99       99.71     13.55 o
  -9  13   5        0.16       -4.27     11.58 o
  -8  13   5      290.16      316.43     15.81 o
  -7  13   5      268.64      262.24     17.95 o
  -6  13   5        3.61       -0.45     11.00 o
  -5  13   5       14.95        2.95     11.46 o
  -4  13   5      354.67      343.42     15.81 o
  -3  13   5      231.41      240.13     14.04 o
  -2  13   5      149.51      134.97     10.08 o
  -1  13   5       50.27       53.10     12.09 o
   0  13   5       54.87       51.11     10.29 o
   1  13   5        0.28       11.43      8.81 o
   2  13   5      144.02      146.88     17.90 o
   3  13   5        0.02        8.20      8.86 o
   4  13   5        2.22       -0.96     10.48 o
   5  13   5       92.94       91.92     12.37 o
   6  13   5       37.17       58.25     17.69 o
   7  13   5      123.84      150.91     20.91 o
   8  13   5      152.47      110.34     21.13 o
   9  13   5      128.88       86.28     18.38 o
  10  13   5        8.12      -16.73     16.73 o
  11  13   5       64.99       54.77     18.46 o
  12  13   5       31.80       40.43     21.21 o
  13  13   5       61.95       18.67     21.15 o
  14  13   5        7.29        8.06     22.49 o
  15  13   5       16.63       24.64     22.42 o
 -17  14   5      198.74      214.27     24.01 o
 -16  14   5       14.98        7.79     19.48 o
 -15  14   5       22.19       30.49     19.40 o
 -14  14   5        2.10       13.38     18.98 o
 -13  14   5       71.61       79.95     19.46 o
 -12  14   5       54.47       40.12     19.74 o
 -11  14   5       25.71       32.96     15.62 o
 -10  14   5        8.73       10.30     13.30 o
  -9  14   5       35.47       16.07     13.06 o
  -8  14   5       37.37       26.56     12.58 o
  -7  14   5      149.78      168.49     14.48 o
  -6  14   5      183.49      140.33     14.43 o
  -5  14   5      101.39      120.08     13.71 o
  -4  14   5        8.23        2.48     11.53 o
  -3  14   5      189.09      213.84     19.28 o
  -2  14   5        0.00      -13.74     13.74 o
  -1  14   5       37.94       34.56     11.09 o
   0  14   5        8.01       12.83      9.91 o
   1  14   5       55.47       65.98     11.21 o
   2  14   5        3.19       -8.62      8.62 o
   3  14   5       92.30       83.60     12.60 o
   4  14   5       32.65       -5.82     17.56 o
   5  14   5        7.07        2.15     28.39 o
   6  14   5        2.44      -17.92     18.14 o
   7  14   5        5.97      -16.43     16.43 o
   8  14   5        0.09      -17.05     17.05 o
   9  14   5       38.32       65.65     18.84 o
  10  14   5       33.68       34.66     17.82 o
  11  14   5        0.07      -11.20     17.98 o
  12  14   5       80.63       56.43     22.59 o
  13  14   5       16.30      -10.62     22.12 o
  14  14   5       41.88       52.87     23.84 o
 -16  15   5       43.12       40.38     21.24 o
 -15  15   5        5.46      -19.42     19.42 o
 -14  15   5       26.68       -1.74     25.88 o
 -13  15   5        4.85       -4.24     18.23 o
 -12  15   5       16.19       13.01     18.33 o
 -11  15   5       33.95       60.02     23.48 o
 -10  15   5       23.54        5.71     15.62 o
  -9  15   5       30.86       28.05     14.05 o
  -8  15   5       49.76       39.13     14.37 o
  -7  15   5       27.64       18.96     13.69 o
  -6  15   5       14.56        7.78     13.52 o
  -5  15   5       48.20        2.74     13.10 o
  -4  15   5        1.20       -9.70     12.49 o
  -3  15   5       20.99        9.74     15.92 o
  -2  15   5       10.78        2.94     15.39 o
  -1  15   5      110.03      103.90     17.03 o
   0  15   5       20.81        3.60     15.60 o
   1  15   5        8.42       11.98     15.83 o
   2  15   5      132.01      117.91     19.20 o
   3  15   5       43.68       27.10     16.20 o
   4  15   5       14.51        6.24     19.96 o
   5  15   5        0.05      -19.51     19.51 o
   6  15   5        4.68       11.31     19.97 o
   7  15   5        9.76       10.87     17.71 o
   8  15   5        2.53       16.85     17.88 o
   9  15   5       22.07       29.53     19.34 o
  10  15   5       72.35      107.07     20.62 o
  11  15   5        5.61      -18.50     18.50 o
  12  15   5       23.41       27.52     24.03 o
  13  15   5        0.18       42.02     23.79 o
 -15  16   5       17.57        4.75     20.85 o
 -14  16   5       76.01       56.91     22.60 o
 -13  16   5        0.00      -11.08     19.59 o
 -12  16   5       12.50       -2.66     18.85 o
 -11  16   5       29.56       19.38     19.21 o
 -10  16   5       12.68       -8.71     15.96 o
  -9  16   5        0.15        3.08     14.23 o
  -8  16   5        2.24       -7.85     13.67 o
  -7  16   5        0.45      -11.53     13.79 o
  -6  16   5       13.33       13.36     15.65 o
  -5  16   5       13.47       10.15     14.84 o
  -4  16   5       52.76       74.27     14.63 o
  -3  16   5       31.15       10.08     17.42 o
  -2  16   5       83.12       74.10     17.56 o
  -1  16   5       73.65       75.18     17.63 o
   0  16   5       11.42      -17.19     17.19 o
   1  16   5       64.59       53.92     18.19 o
   2  16   5       42.41       32.85     17.54 o
   3  16   5       36.11       52.70     26.74 o
   4  16   5        0.93      -16.46     21.10 o
   5  16   5        4.58       19.97     20.97 o
   6  16   5        4.26       -1.17     18.21 o
   7  16   5       59.05       61.36     19.58 o
   8  16   5       15.43      -18.51     18.51 o
   9  16   5        0.73       31.44     20.06 o
  10  16   5        2.30      -20.05     20.05 o
  11  16   5       38.03       25.07     23.88 o
  12  16   5        0.34      -11.50     27.47 o
 -14  17   5        0.62       58.39     41.71 o
 -13  17   5       29.74       32.22     21.73 o
 -12  17   5       61.02      104.76     35.03 o
 -11  17   5        2.77       -5.30     19.39 o
 -10  17   5        2.55       -5.64     18.93 o
  -9  17   5        4.05       11.54     17.29 o
  -8  17   5        0.64      -14.05     14.05 o
  -7  17   5       25.00       -5.37     14.26 o
  -6  17   5        8.55       16.60     14.55 o
  -5  17   5       93.60       78.11     15.45 o
  -4  17   5       24.89        4.11     14.52 o
  -3  17   5        6.28        1.18     13.56 o
  -2  17   5       48.92       44.75     18.49 o
  -1  17   5        4.62       18.69     18.66 o
   0  17   5        3.23        1.37     18.45 o
   1  17   5        8.08        0.92     17.41 o
   2  17   5       31.76       -7.65     18.68 o
   3  17   5        0.49      -19.88     19.88 o
   4  17   5        4.65      -17.93     17.93 o
   5  17   5       35.39       31.86     18.29 o
   6  17   5        2.99      -19.30     19.30 o
   7  17   5        0.47      -19.48     19.48 o
   8  17   5       76.22       50.64     23.00 o
   9  17   5        7.49        7.03     21.10 o
  10  17   5        0.01       -3.23     24.66 o
  11  17   5        7.68       13.99     36.33 o
 -12  18   5       36.59       89.31     23.38 o
 -11  18   5        7.61       14.58     20.93 o
 -10  18   5       11.32       10.88     20.50 o
  -9  18   5        0.80       -8.63     16.63 o
  -8  18   5       10.72       29.15     16.65 o
  -7  18   5       13.34        7.31     15.54 o
  -6  18   5        4.94       25.93     15.10 o
  -5  18   5       31.49       18.76     14.86 o
  -4  18   5       27.67       24.11     14.91 o
  -3  18   5       20.14        1.60     14.92 o
  -2  18   5       39.48       37.84     18.81 o
  -1  18   5        0.40        8.69     19.37 o
   0  18   5        3.67      -17.47     18.67 o
   1  18   5        2.55       -1.60     18.08 o
   2  18   5       37.48       47.90     19.66 o
   3  18   5        0.11      -19.17     19.17 o
   4  18   5       20.45        4.91     24.89 o
   5  18   5        7.43       -6.21     24.77 o
   6  18   5       11.34       37.01     21.53 o
   7  18   5        0.23      -21.27     21.27 o
   8  18   5       19.23       26.87     29.32 o
   9  18   5        0.11      -21.66     21.66 o
 -10  19   5        1.63       -4.92     21.36 o
  -9  19   5        3.17        3.29     18.40 o
  -8  19   5        1.59       30.26     19.31 o
  -7  19   5        3.89       -4.37     16.03 o
  -6  19   5       20.41        4.27     16.15 o
  -5  19   5       12.25       -4.52     20.15 o
  -4  19   5       42.20       19.34     16.10 o
  -3  19   5        0.00      -11.83     19.87 o
  -2  19   5       11.77       16.41     20.34 o
  -1  19   5        0.90       -2.11     19.31 o
   0  19   5       27.49       30.47     20.24 o
   1  19   5       58.95       92.50     21.73 o
   2  19   5        3.36      -17.06     20.04 o
   3  19   5        5.06       -1.01     26.34 o
   4  19   5       13.12       -9.36     20.13 o
   5  19   5        0.01       -3.78     22.42 o
   6  19   5        3.23      -22.11     22.11 o
   7  19   5       18.22      -22.95     23.55 o
   8  19   5        0.00      -12.99     22.75 o
  -8  20   5        0.09      -18.19     18.19 o
  -7  20   5        1.14        1.08     17.32 o
  -6  20   5        0.87        1.81     16.07 o
  -5  20   5        0.38      -15.98     15.98 o
  -4  20   5        5.42       16.99     21.19 o
  -3  20   5        1.88       -1.88     21.09 o
  -2  20   5        2.67      -12.81     21.30 o
  -1  20   5       24.99       -6.60     20.67 o
   0  20   5        0.41      -20.82     20.82 o
   1  20   5        0.00      -22.00     22.00 o
   2  20   5        0.65        8.92     34.77 o
   3  20   5       23.79      -22.29     25.00 o
   4  20   5       18.99       12.36     25.52 o
   5  20   5        3.03      -30.47     30.47 o
  -4  21   5        0.79        9.63     22.62 o
  -3  21   5        4.21       17.11     22.03 o
  -2  21   5        0.02        1.73     22.92 o
  -1  21   5       15.76        3.37     22.64 o
   0  21   5        8.60      -24.80     24.80 o
   1  21   5       26.37        9.42     23.55 o
 -22   0   6       92.58       65.89     52.55 o
 -20   0   6        8.46      -14.44     15.07 o
 -18   0   6      245.22      319.53     25.65 o
 -16   0   6      989.98      810.13     29.13 o
 -14   0   6      403.32      331.79     17.31 o
 -12   0   6     3366.24     3635.66     88.17 o
 -10   0   6      308.37      322.40     21.87 o
  -8   0   6     9219.92    10313.88    213.54 o
  -6   0   6    12660.23    11977.53    215.14 o
  -4   0   6    24340.10    24304.73    349.30 o
  -2   0   6    20757.60    23982.60    432.92 o
   0   0   6     9132.46    10074.24    152.34 o
   2   0   6     8026.02     8434.41    159.17 o
   4   0   6     2881.20     3260.83     69.52 o
   6   0   6    18930.36    20564.40    322.37 o
   8   0   6       66.82       63.65      9.10 o
  10   0   6     2636.92     2534.83     45.50 o
  12   0   6       52.27       44.71     11.82 o
  14   0   6      236.64      281.20     22.56 o
  16   0   6       31.71        3.61     23.78 o
  18   0   6        4.63      -14.66     26.42 o
 -22   1   6       86.33      115.79     42.22 o
 -21   1   6        7.18      -10.28     10.28 o
 -20   1   6        0.07       -9.10     13.45 o
 -19   1   6       21.07       20.25     10.12 o
 -18   1   6       15.83        7.52     13.39 o
 -17   1   6      620.48      610.34     30.67 o
 -16   1   6      560.78      592.66     39.46 o
 -15   1   6      438.36      435.37     14.57 o
 -14   1   6       11.98       15.67      4.69 o
 -13   1   6       11.80       11.71      6.39 o
 -12   1   6       15.81       23.46      3.90 o
 -11   1   6     8475.61     8756.72     93.36 o
 -10   1   6      927.05      988.79     16.14 o
  -9   1   6      200.02      194.43     12.02 o
  -8   1   6     7032.50     7353.66    110.61 o
  -7   1   6      654.81      737.09     12.30 o
  -6   1   6      165.58      182.68      6.58 o
  -5   1   6    29145.58    30617.04    269.89 o
  -4   1   6    48757.56    51647.62    410.61 o
  -3   1   6    13914.10    15607.78    180.67 o
  -2   1   6    59561.36    59695.62    758.02 o
  -1   1   6     3427.63     3272.64     45.98 o
   0   1   6      964.69      962.05     17.79 o
   1   1   6       16.42       20.01      5.65 o
   2   1   6    12435.79    11857.33    155.80 o
   3   1   6     1073.79     1106.32     19.60 o
   4   1   6     1366.60     1388.02     20.94 o
   5   1   6        2.34       10.45      5.35 o
   6   1   6      328.25      332.09     18.28 o
   7   1   6      809.63      898.60     15.94 o
   8   1   6       16.70       15.74      5.90 o
   9   1   6      771.59      702.84     14.49 o
  10   1   6      677.34      714.28     15.88 o
  11   1   6        0.57        1.53      8.28 o
  12   1   6       14.06       -8.80      8.80 o
  13   1   6      141.60      163.56     11.76 o
  14   1   6      770.92      732.27     19.86 o
  15   1   6        1.62       -3.75     17.22 o
  16   1   6       44.55       53.44     24.56 o
  17   1   6        0.22        6.52     18.53 o
  18   1   6       25.40       37.52     20.33 o
  19   1   6        7.86       22.81     20.71 o
 -22   2   6        4.34        2.66     16.52 o
 -21   2   6       25.96       22.16     11.41 o
 -20   2   6        3.00      -12.59     12.59 o
 -19   2   6      271.72      307.69     16.20 o
 -18   2   6       57.02       53.09     10.75 o
 -17   2   6       36.45       31.16      9.55 o
 -16   2   6      442.42      499.63     22.15 o
 -15   2   6      182.43      239.33     22.51 o
 -14   2   6      400.88      377.22     15.14 o
 -13   2   6        2.57       -4.38      4.38 o
 -12   2   6     1777.11     1774.58     24.08 o
 -11   2   6      155.08      196.21      6.10 o
 -10   2   6      922.62      979.32     13.15 o
  -9   2   6     4905.95     5301.54     53.38 o
  -8   2   6      141.32      118.85      4.47 o
  -7   2   6     1744.32     1720.59     24.39 o
  -6   2   6       43.77       53.63      3.74 o
  -5   2   6     7397.55     7804.41     82.69 o
  -4   2   6     4751.20     5277.77     51.83 o
  -3   2   6    42603.99    44319.30    473.05 o
  -2   2   6    31467.43    32766.86    350.96 o
  -1   2   6     1734.23     1440.68     21.26 o
   0   2   6     1439.96     1221.33     19.15 o
   1   2   6     1620.81     1419.22     21.68 o
   2   2   6      112.85      101.63     11.32 o
   3   2   6    12733.84    13361.03    175.55 o
   4   2   6     2941.64     3230.87     49.11 o
   5   2   6     7219.34     7491.25     84.22 o
   6   2   6     3964.82     4022.53     45.94 o
   7   2   6      877.34      945.08     18.48 o
   8   2   6       16.36       31.33      8.24 o
   9   2   6      357.41      426.75     13.07 o
  10   2   6       60.87       73.09      9.72 o
  11   2   6     1269.67     1216.31     22.64 o
  12   2   6     1275.00     1446.18     25.26 o
  13   2   6       62.09       50.87     14.24 o
  14   2   6      296.00      324.16     19.34 o
  15   2   6      288.42      313.33     18.55 o
  16   2   6       95.46      129.22     16.00 o
  17   2   6        1.07       27.70     18.65 o
  18   2   6       88.86       68.43     20.17 o
  19   2   6       11.12       13.28     25.46 o
 -22   3   6       16.07       22.86     25.48 o
 -21   3   6      163.68      182.60     15.04 o
 -20   3   6        4.71      -10.48     10.48 o
 -19   3   6       13.43        1.30     10.78 o
 -18   3   6      477.83      495.65     25.58 o
 -17   3   6       17.83       27.02      9.88 o
 -16   3   6        6.26      -10.68     10.68 o
 -15   3   6      534.37      477.98     17.49 o
 -14   3   6      705.16      675.31     18.51 o
 -13   3   6      173.92      204.59      9.51 o
 -12   3   6     1175.84     1135.91     17.04 o
 -11   3   6     2021.28     2191.42     27.48 o
 -10   3   6     2358.64     2344.44     25.79 o
  -9   3   6      140.07      156.21      5.41 o
  -8   3   6      371.76      379.89      8.92 o
  -7   3   6      102.56      140.74      4.17 o
  -6   3   6      215.11      160.81      5.86 o
  -5   3   6     8447.73     8831.32     77.65 o
  -4   3   6     1002.26      897.76     12.50 o
  -3   3   6      203.83      110.92      4.89 o
  -2   3   6      229.82      254.61      6.88 o
  -1   3   6    20442.81    21884.24    258.05 o
   0   3   6     7286.56     7900.72     96.68 o
   1   3   6      753.61      762.08     19.01 o
   2   3   6      494.58      455.64     18.48 o
   3   3   6     1440.26     1634.09     29.50 o
   4   3   6     2285.17     2304.46     33.29 o
   5   3   6      497.96      507.26     14.02 o
   6   3   6      302.19      343.36     11.68 o
   7   3   6      980.23      980.24     17.82 o
   8   3   6      585.88      566.26     15.62 o
   9   3   6      367.93      391.86     18.52 o
  10   3   6      145.20      154.61     11.45 o
  11   3   6     1275.24     1397.17     24.48 o
  12   3   6        1.11       -4.68      9.42 o
  13   3   6       58.69       29.05     12.93 o
  14   3   6       67.50       31.58     12.01 o
  15   3   6      100.46      115.44     15.44 o
  16   3   6       48.17       50.76     14.30 o
  17   3   6       80.97      107.25     16.35 o
  18   3   6        0.02      -10.60     19.43 o
  19   3   6       49.94       60.58     22.48 o
 -22   4   6       12.48        0.70     18.29 o
 -21   4   6       36.56       20.42     14.47 o
 -20   4   6       28.33       58.27     12.41 o
 -19   4   6        0.68      -10.70     10.70 o
 -18   4   6      313.62      300.32     25.60 o
 -17   4   6      129.75      111.54     12.22 o
 -16   4   6        0.88       -7.13     11.44 o
 -15   4   6       35.12       30.88      9.05 o
 -14   4   6       15.91       -1.11      7.76 o
 -13   4   6      657.72      718.03     21.30 o
 -12   4   6      106.19      103.71      6.58 o
 -11   4   6      755.66      861.07     14.13 o
 -10   4   6      287.73      326.79      9.85 o
  -9   4   6    10699.96    11410.00    113.64 o
  -8   4   6     5226.11     5945.26     64.76 o
  -7   4   6       12.75        4.38      3.82 o
  -6   4   6     1732.66     1642.07     18.99 o
  -5   4   6    11058.68    11634.50    107.84 o
  -4   4   6     1415.10     1309.68     16.91 o
  -3   4   6     6361.78     6909.46     69.12 o
  -2   4   6    12564.29    12503.85    128.68 o
  -1   4   6      364.04      462.07     22.66 o
   0   4   6    35551.05    35733.50    360.58 o
   1   4   6       45.51       75.00      6.79 o
   2   4   6     5241.76     5540.89     77.86 o
   3   4   6    14270.50    15275.84    180.23 o
   4   4   6     6291.86     6876.29     85.17 o
   5   4   6     3870.65     4031.85     53.55 o
   6   4   6      335.04      377.68     11.95 o
   7   4   6      770.24      878.59     18.53 o
   8   4   6        7.39        5.72      7.55 o
   9   4   6     1725.12     1816.12     27.53 o
  10   4   6      118.82      129.35     11.51 o
  11   4   6      605.10      641.91     17.43 o
  12   4   6     1188.15     1135.07     23.16 o
  13   4   6      125.59      141.98     12.59 o
  14   4   6      215.25      191.54     15.11 o
  15   4   6      157.91      176.78     19.68 o
  16   4   6       69.65       56.72     15.09 o
  17   4   6      128.05      128.65     22.37 o
  18   4   6       27.17       -2.25     19.73 o
 -21   5   6       97.23      112.38     15.17 o
 -20   5   6        0.12      -10.51     11.27 o
 -19   5   6      134.43      113.95     13.34 o
 -18   5   6       47.44       46.88     12.07 o
 -17   5   6        3.24       14.47     10.07 o
 -16   5   6       20.56       14.68     10.14 o
 -15   5   6        0.04       -8.81      8.81 o
 -14   5   6        0.45       -7.95      8.39 o
 -13   5   6       32.32       39.15      8.87 o
 -12   5   6      243.11      271.77     12.96 o
 -11   5   6        5.19        7.71      8.59 o
 -10   5   6     4323.40     4604.18     54.98 o
  -9   5   6      615.12      714.72     15.80 o
  -8   5   6     3532.46     4052.62     46.94 o
  -7   5   6     2572.43     2851.80     31.65 o
  -6   5   6     3863.42     4001.31     42.26 o
  -5   5   6     5196.59     5601.69     54.63 o
  -4   5   6     6960.35     7636.19     76.53 o
  -3   5   6     4809.08     5085.24     52.44 o
  -2   5   6     1028.30     1062.32     14.93 o
  -1   5   6     2480.88     2752.31     32.31 o
   0   5   6     6854.75     7759.79     96.32 o
   1   5   6     1355.25     1631.89     26.13 o
   2   5   6     1864.59     1899.14     29.09 o
   3   5   6     1854.58     2235.34     37.61 o
   4   5   6      109.05      105.59     11.34 o
   5   5   6      141.95      148.59      9.17 o
   6   5   6     1766.81     2084.71     32.88 o
   7   5   6      679.51      860.99     18.98 o
   8   5   6      351.87      353.08     13.47 o
   9   5   6     2074.35     1931.71     29.07 o
  10   5   6      684.75      702.59     17.94 o
  11   5   6       72.55       51.56     10.68 o
  12   5   6        2.51      -10.29     10.29 o
  13   5   6       26.85       43.48     11.45 o
  14   5   6       62.47       67.33     15.97 o
  15   5   6      119.70      144.27     16.62 o
  16   5   6       14.75       14.88     16.52 o
  17   5   6        4.11       -3.17     14.57 o
  18   5   6       27.12        0.92     15.50 o
 -21   6   6        7.19        1.18     13.84 o
 -20   6   6        4.35      -16.08     21.97 o
 -19   6   6       72.84       58.49     15.47 o
 -18   6   6       32.09       39.59     11.72 o
 -17   6   6        9.27       13.95     11.36 o
 -16   6   6      485.88      477.76     18.61 o
 -15   6   6       52.38       57.93     11.15 o
 -14   6   6       22.82       18.23      9.72 o
 -13   6   6       45.12       35.97      9.70 o
 -12   6   6       13.95        5.17      8.71 o
 -11   6   6      370.34      352.23     14.89 o
 -10   6   6     5469.57     5916.63     71.79 o
  -9   6   6      708.86      850.75     15.76 o
  -8   6   6      542.38      652.36     13.12 o
  -7   6   6       12.67       15.94      5.10 o
  -6   6   6     2385.23     2442.16     28.31 o
  -5   6   6      205.02      202.06      7.14 o
  -4   6   6     4899.40     5359.95     55.82 o
  -3   6   6     7911.09     7905.51     79.62 o
  -2   6   6     1291.92     1263.73     19.58 o
  -1   6   6     8041.22     8138.12     91.88 o
   0   6   6     2572.45     2855.89     36.07 o
   1   6   6        8.19        4.35      7.41 o
   2   6   6       15.92       19.71      8.04 o
   3   6   6     7938.83     8907.53    111.17 o
   4   6   6     8122.76     8986.96    123.58 o
   5   6   6      139.54      185.29      9.36 o
   6   6   6      757.39      826.47     19.07 o
   7   6   6     1686.64     1839.54     29.25 o
   8   6   6       14.19       34.01     11.74 o
   9   6   6       98.21      103.14     11.79 o
  10   6   6      687.86      628.42     14.76 o
  11   6   6      945.93      955.88     21.30 o
  12   6   6      629.74      611.77     18.29 o
  13   6   6       41.66       40.33     11.77 o
  14   6   6       55.17       56.27     15.20 o
  15   6   6       91.86       37.03     14.87 o
  16   6   6       15.41       -9.53     15.06 o
  17   6   6      113.82       93.16     20.00 o
  18   6   6        0.27      -10.26     17.76 o
 -21   7   6        4.10        1.98     15.02 o
 -20   7   6       18.90       22.39     13.80 o
 -19   7   6        0.34       -8.72     12.15 o
 -18   7   6       85.19      106.76     13.70 o
 -17   7   6      309.95      344.95     17.47 o
 -16   7   6      102.72      103.02     19.66 o
 -15   7   6      103.76      101.64     20.26 o
 -14   7   6      734.74      627.39     21.62 o
 -13   7   6      306.26      285.68     21.94 o
 -12   7   6       79.32       38.88     13.23 o
 -11   7   6        1.63        1.32      7.24 o
 -10   7   6      104.94      129.36      7.72 o
  -9   7   6      162.87      242.97      9.37 o
  -8   7   6      484.78      583.94     14.15 o
  -7   7   6      492.71      506.46     11.30 o
  -6   7   6     5798.00     6157.44     63.73 o
  -5   7   6     4472.19     4715.28     50.00 o
  -4   7   6      211.90      279.55      9.71 o
  -3   7   6      265.09      198.75      7.74 o
  -2   7   6     4353.68     4225.89     48.04 o
  -1   7   6     7196.61     7957.01     84.93 o
   0   7   6     3822.95     4375.74     55.17 o
   1   7   6     3471.54     3384.46     47.58 o
   2   7   6     3041.17     3595.65     50.38 o
   3   7   6      430.79      542.90     15.48 o
   4   7   6        0.59       -3.46      8.60 o
   5   7   6       10.50       13.15      7.92 o
   6   7   6       16.72       13.63     11.75 o
   7   7   6      785.58      906.42     21.92 o
   8   7   6       83.69       94.13     11.09 o
   9   7   6       17.39       10.48     11.09 o
  10   7   6     1827.07     1692.48     26.76 o
  11   7   6      834.95      859.06     20.96 o
  12   7   6        5.86       -4.49     10.42 o
  13   7   6       14.32       14.51     12.67 o
  14   7   6        8.92       18.47     14.94 o
  15   7   6       33.77       20.35     15.56 o
  16   7   6       43.48       17.03     21.65 o
  17   7   6       22.99       29.34     19.10 o
  18   7   6        1.96      -17.00     17.00 o
 -21   8   6       20.20       29.40     57.55 o
 -20   8   6       22.35       11.60     14.21 o
 -19   8   6       11.32        2.20     21.31 o
 -18   8   6        2.22        4.44     12.77 o
 -17   8   6        0.07       -3.09     12.37 o
 -16   8   6       76.64       51.46     18.27 o
 -15   8   6       10.19       -0.69     12.12 o
 -14   8   6       82.14       87.31     18.75 o
 -13   8   6      148.82      161.57     17.70 o
 -12   8   6      386.71      362.83     26.39 o
 -11   8   6      270.75      271.18     11.10 o
 -10   8   6      286.82      357.75     12.30 o
  -9   8   6     1990.57     2257.65     33.66 o
  -8   8   6     2108.99     1975.92     25.71 o
  -7   8   6      258.28      323.98      9.85 o
  -6   8   6       59.24       81.69      6.65 o
  -5   8   6     2497.43     2541.49     30.30 o
  -4   8   6        3.78        3.51      6.07 o
  -3   8   6      682.52      660.04     13.74 o
  -2   8   6     1756.78     1556.89     22.37 o
  -1   8   6      178.86      127.30      8.51 o
   0   8   6     4163.52     4447.73     55.37 o
   1   8   6     1354.49     1311.17     24.71 o
   2   8   6     4694.41     4882.34     65.92 o
   3   8   6      650.00      752.69     19.68 o
   4   8   6     2073.43     2154.06     35.58 o
   5   8   6       25.15       42.41     12.19 o
   6   8   6     2776.60     2750.37     48.79 o
   7   8   6      335.70      338.68     17.20 o
   8   8   6     1455.86     1376.05     25.82 o
   9   8   6      483.99      602.95     26.17 o
  10   8   6       66.85       77.27     16.85 o
  11   8   6      358.74      362.61     28.16 o
  12   8   6        0.81      -10.75     10.75 o
  13   8   6      426.73      432.77     23.34 o
  14   8   6        0.31      -18.66     18.66 o
  15   8   6        0.14      -17.26     17.26 o
  16   8   6       18.93        7.20     18.21 o
  17   8   6        2.14        7.54     19.02 o
 -20   9   6       11.85        3.67     14.94 o
 -19   9   6        0.99        6.64     14.33 o
 -18   9   6        1.90        0.78     20.48 o
 -17   9   6       22.40       18.87     14.07 o
 -16   9   6      476.14      501.32     22.78 o
 -15   9   6        2.66       15.48     13.71 o
 -14   9   6       51.03       33.66     13.45 o
 -13   9   6      433.36      450.14     21.11 o
 -12   9   6       90.00      104.43     13.92 o
 -11   9   6      133.75      121.80     14.27 o
 -10   9   6      256.42      232.52     12.29 o
  -9   9   6      767.67      796.37     19.65 o
  -8   9   6     1296.03     1251.26     21.53 o
  -7   9   6      498.53      622.63     13.42 o
  -6   9   6      533.16      604.57     13.03 o
  -5   9   6      918.98      982.85     21.52 o
  -4   9   6      811.49      742.87     15.75 o
  -3   9   6      115.78      120.21      8.02 o
  -2   9   6       94.30      114.41      7.65 o
  -1   9   6      427.89      513.16     18.35 o
   0   9   6     1233.37     1364.59     20.98 o
   1   9   6     4978.24     5354.44     64.84 o
   2   9   6      411.63      408.65     15.69 o
   3   9   6     1718.38     1816.44     33.67 o
   4   9   6     1268.34     1243.52     31.14 o
   5   9   6     2178.19     2490.91     76.45 o
   6   9   6      111.80       85.49     15.57 o
   7   9   6      601.38      686.81     34.98 o
   8   9   6     1173.23     1169.62     28.77 o
   9   9   6      124.36      115.97     10.10 o
  10   9   6      163.36      154.58     18.54 o
  11   9   6      129.86      122.19     16.21 o
  12   9   6      247.85      221.28     18.50 o
  13   9   6        7.99       10.41     15.89 o
  14   9   6      127.88      135.18     22.39 o
  15   9   6       40.75       43.73     19.10 o
  16   9   6        8.64       26.96     25.16 o
  17   9   6       23.67      -13.85     19.43 o
 -20  10   6       41.50       78.03     17.99 o
 -19  10   6        1.95       14.46     16.03 o
 -18  10   6       12.77       18.48     15.51 o
 -17  10   6      133.93      152.75     18.15 o
 -16  10   6       74.75       68.87     16.20 o
 -15  10   6       39.07       71.46     15.89 o
 -14  10   6       24.13       35.73     14.50 o
 -13  10   6        0.66      -13.07     13.07 o
 -12  10   6      405.90      411.84     25.34 o
 -11  10   6      137.20      121.96     10.92 o
 -10  10   6        4.02       -9.00      9.00 o
  -9  10   6      165.95      205.34     12.14 o
  -8  10   6      710.60      723.05     17.43 o
  -7  10   6     1217.27     1179.51     21.63 o
  -6  10   6      175.16      181.74     10.78 o
  -5  10   6     4062.67     4242.77     47.43 o
  -4  10   6     2177.37     2204.47     30.70 o
  -3  10   6      279.64      262.48     10.51 o
  -2  10   6       12.75        8.02      6.66 o
  -1  10   6     3094.30     3222.81     40.22 o
   0  10   6        0.04        4.60      6.22 o
   1  10   6     1555.38     1630.12     24.29 o
   2  10   6      320.19      329.14     16.92 o
   3  10   6       50.11       39.43     11.32 o
   4  10   6       92.77      102.22     12.88 o
   5  10   6       11.27        6.36     14.68 o
   6  10   6      495.30      464.86     24.50 o
   7  10   6        9.02       14.22     13.70 o
   8  10   6      629.78      621.12     22.04 o
   9  10   6      210.24      258.18     17.61 o
  10  10   6        6.40      -14.22     14.22 o
  11  10   6       63.27       44.75     16.04 o
  12  10   6       18.95       27.31     15.73 o
  13  10   6      595.23      685.31     26.74 o
  14  10   6        3.00       15.90     19.23 o
  15  10   6        5.79      -13.18     19.35 o
  16  10   6       28.56       40.17     21.88 o
 -19  11   6       21.81       15.30     16.89 o
 -18  11   6        3.33       -7.32     16.37 o
 -17  11   6       31.40       37.56     23.48 o
 -16  11   6        8.77        1.23     15.88 o
 -15  11   6      417.61      391.21     23.90 o
 -14  11   6        1.95      -14.89     14.89 o
 -13  11   6      203.40      190.18     18.15 o
 -12  11   6      412.35      404.73     21.31 o
 -11  11   6       91.89       65.82     22.47 o
 -10  11   6       24.77       11.36     10.10 o
  -9  11   6        0.00       -9.05      9.61 o
  -8  11   6       79.11       94.92     11.22 o
  -7  11   6        2.79       -4.09      8.44 o
  -6  11   6      263.36      237.90     13.93 o
  -5  11   6     1805.57     1821.98     28.27 o
  -4  11   6      340.39      387.70     11.72 o
  -3  11   6      243.26      211.67     10.47 o
  -2  11   6      315.69      316.34     11.66 o
  -1  11   6      118.66      124.40      9.51 o
   0  11   6      112.69      153.66      8.96 o
   1  11   6      183.83      195.84     10.45 o
   2  11   6        4.03       -8.51      8.51 o
   3  11   6      300.96      339.19     17.02 o
   4  11   6      124.91      146.46     14.58 o
   5  11   6     2244.15     2241.79     45.13 o
   6  11   6        3.30        3.08     15.65 o
   7  11   6      106.49      127.80     15.81 o
   8  11   6        0.59      -13.69     13.69 o
   9  11   6      379.84      339.91     20.51 o
  10  11   6       27.96       35.27     16.47 o
  11  11   6      305.65      311.38     21.34 o
  12  11   6      164.47      209.78     29.19 o
  13  11   6        2.55      -13.78     17.16 o
  14  11   6      317.45      402.90     34.79 o
  15  11   6        4.56       19.80     21.00 o
  16  11   6       17.82       21.13     30.80 o
 -18  12   6       19.82      -14.47     17.86 o
 -17  12   6       52.59       98.07     19.34 o
 -16  12   6       46.85        9.18     16.99 o
 -15  12   6       21.41       32.15     17.05 o
 -14  12   6       48.67       64.22     16.91 o
 -13  12   6      149.06      170.42     19.11 o
 -12  12   6       15.80        1.04     15.95 o
 -11  12   6       38.62       24.29     12.98 o
 -10  12   6        0.16      -10.61     10.61 o
  -9  12   6       75.48       46.88     13.67 o
  -8  12   6        3.44       -1.80     10.36 o
  -7  12   6        3.47       -0.75      9.96 o
  -6  12   6       63.40       53.53      9.70 o
  -5  12   6        6.28       -0.21      8.46 o
  -4  12   6        0.44       11.29      8.52 o
  -3  12   6      731.69      684.00     16.99 o
  -2  12   6      322.22      300.11     12.07 o
  -1  12   6        0.00        2.90      7.23 o
   0  12   6     1040.78     1081.39     20.68 o
   1  12   6       13.37       -0.79      9.28 o
   2  12   6       17.10       16.30     12.19 o
   3  12   6       25.34        2.30      9.75 o
   4  12   6       90.24       66.33     13.86 o
   5  12   6        1.00      -15.01     15.01 o
   6  12   6       46.35       25.28     16.66 o
   7  12   6       11.82      -15.00     15.00 o
   8  12   6      126.51      174.07     18.10 o
   9  12   6      462.00      472.93     25.31 o
  10  12   6      289.88      331.25     22.12 o
  11  12   6        8.71        5.49     16.82 o
  12  12   6       54.91       56.52     18.31 o
  13  12   6       52.33       72.18     21.79 o
  14  12   6        5.43       -0.45     21.55 o
  15  12   6       45.34       64.49     36.80 o
 -18  13   6        0.11       19.48     19.90 o
 -17  13   6       12.89       44.62     18.92 o
 -16  13   6       47.97       49.35     19.69 o
 -15  13   6        6.52        3.73     17.46 o
 -14  13   6       34.31       39.01     17.25 o
 -13  13   6       16.49        1.64     16.31 o
 -12  13   6       41.52       26.73     17.11 o
 -11  13   6       90.37       68.74     14.62 o
 -10  13   6        0.79       -0.08     11.71 o
  -9  13   6      344.34      268.37     15.40 o
  -8  13   6       75.98       77.61     12.58 o
  -7  13   6      628.20      524.41     18.00 o
  -6  13   6      321.50      287.67     14.76 o
  -5  13   6      326.50      291.71     13.91 o
  -4  13   6      473.07      473.02     15.50 o
  -3  13   6      100.55      113.02     13.35 o
  -2  13   6      841.65      804.70     19.22 o
  -1  13   6       39.89       75.01      9.44 o
   0  13   6      556.71      594.74     15.78 o
   1  13   6        1.44       -7.10      9.16 o
   2  13   6       58.49       67.91     10.78 o
   3  13   6      415.90      378.77     15.35 o
   4  13   6        4.79       -9.07      9.07 o
   5  13   6        0.02       -5.81     10.02 o
   6  13   6       16.46      -17.65     17.65 o
   7  13   6       11.21      -15.42     15.82 o
   8  13   6       89.80      104.89     18.60 o
   9  13   6       44.88       46.30     17.75 o
  10  13   6        1.10        3.82     17.37 o
  11  13   6       46.25       55.54     18.15 o
  12  13   6        5.63        0.06     20.83 o
  13  13   6      152.78      175.24     25.64 o
  14  13   6       13.27      -13.28     22.73 o
 -17  14   6       28.85       22.99     19.63 o
 -16  14   6       10.10       40.36     19.76 o
 -15  14   6       13.44       -3.96     18.28 o
 -14  14   6       58.64       34.35     18.48 o
 -13  14   6       36.02       39.88     18.22 o
 -12  14   6        0.98        9.35     17.15 o
 -11  14   6      236.27      235.20     21.11 o
 -10  14   6        3.69      -13.81     13.81 o
  -9  14   6       11.72        8.62     12.61 o
  -8  14   6      164.49      199.74     15.12 o
  -7  14   6        1.25       -0.11     12.10 o
  -6  14   6      238.40      219.98     16.97 o
  -5  14   6        8.57       30.31     11.98 o
  -4  14   6     1941.00     2060.29     32.79 o
  -3  14   6        5.00       -8.65      9.48 o
  -2  14   6      614.22      684.82     18.13 o
  -1  14   6     1962.32     1924.91     30.66 o
   0  14   6        0.60       10.78     10.06 o
   1  14   6      908.70      924.57     26.28 o
   2  14   6       36.80       32.22     10.16 o
   3  14   6      446.20      405.72     19.54 o
   4  14   6      146.08      154.79     23.47 o
   5  14   6       21.77        2.71     15.01 o
   6  14   6      109.42      144.97     33.65 o
   7  14   6        2.98      -13.91     17.66 o
   8  14   6       23.46      -12.99     17.92 o
   9  14   6        1.24      -17.29     17.29 o
  10  14   6        4.97        4.15     18.21 o
  11  14   6       38.02       56.43     19.14 o
  12  14   6       43.59       80.46     23.49 o
  13  14   6       50.77       64.19     24.15 o
  14  14   6       15.15        1.01     23.85 o
 -16  15   6       52.83       44.05     20.89 o
 -15  15   6        3.36       34.05     20.47 o
 -14  15   6        9.42       -0.85     18.98 o
 -13  15   6        4.06        4.94     18.47 o
 -12  15   6       54.02       51.59     19.11 o
 -11  15   6      321.35      343.12     23.79 o
 -10  15   6       11.07        3.72     14.83 o
  -9  15   6       77.60       79.56     14.68 o
  -8  15   6      450.39      477.39     19.57 o
  -7  15   6      157.68      171.83     15.37 o
  -6  15   6       11.90       13.82     12.78 o
  -5  15   6        2.64       -0.52     12.36 o
  -4  15   6        8.25       -8.39     11.73 o
  -3  15   6      150.49      183.05     22.36 o
  -2  15   6      468.48      498.49     19.71 o
  -1  15   6        8.06        1.22      9.46 o
   0  15   6      185.91      225.73     12.44 o
   1  15   6      146.51      161.10     13.47 o
   2  15   6      168.04      170.05     18.39 o
   3  15   6      161.88      124.53     18.48 o
   4  15   6      136.20      128.34     18.22 o
   5  15   6        4.25      -10.63     16.85 o
   6  15   6       43.13       22.11     17.44 o
   7  15   6       18.16       17.67     18.77 o
   8  15   6       31.94        3.08     18.92 o
   9  15   6        7.18       -3.37     18.96 o
  10  15   6       38.02       32.34     19.83 o
  11  15   6       19.42       35.82     20.52 o
  12  15   6       30.91       70.35     24.52 o
  13  15   6        1.60        9.31     24.78 o
 -15  16   6        4.21        5.98     20.57 o
 -14  16   6        0.47       -8.24     19.59 o
 -13  16   6        1.24      -18.64     19.09 o
 -12  16   6        2.42      -17.05     18.85 o
 -11  16   6       14.25       30.08     19.30 o
 -10  16   6      381.73      423.20     22.52 o
  -9  16   6       10.03        5.92     14.18 o
  -8  16   6       52.13       20.28     14.15 o
  -7  16   6       78.25       68.50     15.15 o
  -6  16   6      155.09      165.30     16.43 o
  -5  16   6       10.88       -9.89     13.21 o
  -4  16   6        4.53      -13.06     15.64 o
  -3  16   6       96.11       99.87     14.17 o
  -2  16   6       22.34      -11.81     12.46 o
  -1  16   6       40.90       32.08     12.93 o
   0  16   6      486.93      477.63     23.59 o
   1  16   6       21.58       22.03     18.26 o
   2  16   6      240.93      219.28     28.91 o
   3  16   6       11.59       -9.32     18.16 o
   4  16   6       38.76       18.90     18.35 o
   5  16   6        6.97       -2.10     16.73 o
   6  16   6        3.26      -16.53     16.53 o
   7  16   6       22.65       20.86     19.24 o
   8  16   6        0.11        4.82     20.04 o
   9  16   6        9.14      -19.63     19.63 o
  10  16   6       64.72       74.68     21.76 o
  11  16   6       20.80        0.01     23.18 o
  12  16   6       18.30       84.45     56.09 o
 -14  17   6        0.01       -8.76     42.12 o
 -13  17   6       16.36        5.62     20.49 o
 -12  17   6        0.70      -19.59     19.59 o
 -11  17   6       24.36        8.61     19.69 o
 -10  17   6        2.26        6.74     18.58 o
  -9  17   6       26.48        3.65     16.49 o
  -8  17   6        5.00        5.42     14.49 o
  -7  17   6      196.02      190.85     24.39 o
  -6  17   6       23.30       39.04     14.58 o
  -5  17   6      195.09      218.67     17.50 o
  -4  17   6        0.96       -0.02     13.86 o
  -3  17   6        3.34       -0.86     13.30 o
  -2  17   6      235.56      236.22     17.47 o
  -1  17   6       98.18       62.60     19.57 o
   0  17   6       82.12       82.83     19.40 o
   1  17   6       81.66       90.58     19.33 o
   2  17   6       17.08       -6.26     18.38 o
   3  17   6       18.33       -0.67     18.52 o
   4  17   6       17.61       17.43     17.92 o
   5  17   6       14.50        1.42     18.48 o
   6  17   6        9.96       22.33     20.90 o
   7  17   6       18.21      -13.71     21.28 o
   8  17   6       61.79       70.96     21.92 o
   9  17   6       23.84       11.82     21.51 o
  10  17   6       31.41       60.95     22.07 o
 -12  18   6        4.65      -19.16     20.27 o
 -11  18   6       27.15       15.83     20.83 o
 -10  18   6       23.49       -7.75     19.21 o
  -9  18   6        3.28       -8.35     17.48 o
  -8  18   6       40.43       41.62     16.21 o
  -7  18   6        0.69        4.05     14.96 o
  -6  18   6       43.58       10.24     18.34 o
  -5  18   6        0.44      -13.74     13.74 o
  -4  18   6      142.74      144.04     17.23 o
  -3  18   6       98.85      110.63     16.25 o
  -2  18   6        0.33        1.88     21.50 o
  -1  18   6        3.49       -2.08     19.04 o
   0  18   6       10.55        7.14     20.42 o
   1  18   6       58.49       29.81     29.28 o
   2  18   6       58.07       62.35     20.07 o
   3  18   6        0.65        3.91     25.32 o
   4  18   6       63.30       59.95     20.02 o
   5  18   6       29.49       35.25     34.88 o
   6  18   6       14.91       19.60     21.22 o
   7  18   6        0.01        3.29     24.89 o
   8  18   6        0.01      -21.54     21.54 o
   9  18   6       28.57       23.16     23.29 o
 -10  19   6        0.59       -0.72     20.72 o
  -9  19   6       73.20      101.19     22.14 o
  -8  19   6        1.53       -3.16     16.72 o
  -7  19   6        0.19       -5.61     15.30 o
  -6  19   6        7.99      -18.66     18.66 o
  -5  19   6        1.52        0.46     15.29 o
  -4  19   6        7.89        7.80     20.07 o
  -3  19   6       59.86       42.49     21.78 o
  -2  19   6       81.66       39.21     20.64 o
  -1  19   6        0.34       25.75     22.47 o
   0  19   6        6.87      -20.12     20.12 o
   1  19   6        0.18      -20.05     20.05 o
   2  19   6       53.31      120.12     22.90 o
   3  19   6       18.48        7.47     20.27 o
   4  19   6       18.66      -12.68     25.28 o
   5  19   6        8.75      -14.20     22.40 o
   6  19   6       29.62      -14.14     28.22 o
   7  19   6        3.20      -15.83     24.60 o
  -8  20   6        9.20       28.99     18.88 o
  -7  20   6       14.01        2.61     16.96 o
  -6  20   6       22.34        8.53     21.35 o
  -5  20   6        0.70      -20.04     20.04 o
  -4  20   6        0.15        7.74     24.79 o
  -3  20   6        4.81      -20.79     20.79 o
  -2  20   6       15.00       41.24     21.98 o
  -1  20   6        2.31        8.53     21.97 o
   0  20   6        4.96        6.78     22.22 o
   1  20   6        0.00      -20.69     20.69 o
   2  20   6        0.02      -20.82     20.82 o
   3  20   6        2.30        0.58     26.88 o
   4  20   6        0.04      -16.10     25.12 o
   5  20   6       10.21        5.72     36.05 o
  -3  21   6        0.07      -11.64     22.73 o
  -2  21   6       11.13      -23.27     23.27 o
  -1  21   6       11.98       -1.30     23.08 o
   0  21   6        0.92        6.66     27.15 o
 -21   0   7       48.41       18.14     47.75 o
 -19   0   7       57.21       34.97     22.10 o
 -17   0   7       58.55       54.00     12.77 o
 -15   0   7       13.72       10.70      9.07 o
 -13   0   7        3.03       -4.50      4.50 o
 -11   0   7      594.28      680.37     32.72 o
  -9   0   7       31.06       23.28     12.17 o
  -7   0   7     1471.19     1591.58     23.88 o
  -5   0   7      739.22      916.44     26.61 o
  -3   0   7     7548.67     7584.71    141.04 o
  -1   0   7     3738.22     3741.21     60.72 o
   1   0   7      174.93      160.65     10.66 o
   3   0   7     1948.76     1776.83     44.16 o
   5   0   7       21.07        0.04      9.55 o
   7   0   7      554.71      552.30     19.24 o
   9   0   7      549.92      550.94     18.76 o
  11   0   7       74.87       86.31     12.63 o
  13   0   7        3.65       -3.24     11.44 o
  15   0   7       16.37        1.86     28.36 o
  17   0   7       29.33       34.62     28.39 o
 -22   1   7       17.14       57.26     41.04 o
 -21   1   7       17.86       81.58     37.11 o
 -20   1   7       31.18       16.97     10.37 o
 -19   1   7       66.36       63.72     10.63 o
 -18   1   7        0.43      -11.31     11.31 o
 -17   1   7      100.37      104.43     12.69 o
 -16   1   7       94.17       97.24     10.59 o
 -15   1   7       11.39       27.38     10.99 o
 -14   1   7       76.61      102.68      5.13 o
 -13   1   7       14.40       39.46     14.94 o
 -12   1   7       94.86       96.78     11.30 o
 -11   1   7        6.61       -9.95      9.95 o
 -10   1   7      733.18      699.48     25.64 o
  -9   1   7       38.72       31.65      9.14 o
  -8   1   7      124.65      104.08      7.26 o
  -7   1   7       46.42       27.93      4.69 o
  -6   1   7       74.93      113.27      4.19 o
  -5   1   7      609.22      672.15      8.94 o
  -4   1   7       95.41      147.91      7.14 o
  -3   1   7     5902.71     5824.00     77.62 o
  -2   1   7      404.05      426.17     11.17 o
  -1   1   7      728.39      609.55     17.43 o
   0   1   7       41.97       23.46      6.59 o
   1   1   7       81.79      101.96      9.30 o
   2   1   7      183.22      190.81      8.97 o
   3   1   7      166.42      173.32      9.74 o
   4   1   7       16.15       13.77      5.46 o
   5   1   7       65.90       59.01      6.44 o
   6   1   7      319.84      360.62     10.95 o
   7   1   7       25.58       20.72      5.74 o
   8   1   7        7.77       20.36      5.98 o
   9   1   7        0.34       -5.92      5.92 o
  10   1   7      205.64      210.26      9.82 o
  11   1   7      108.90       98.84     10.19 o
  12   1   7        1.39       -2.97      8.90 o
  13   1   7      171.50      158.40     12.23 o
  14   1   7       38.44       47.42     11.44 o
  15   1   7       93.84       93.93     14.24 o
  16   1   7        0.55      -12.48     17.68 o
  17   1   7        2.00       -4.06     18.65 o
  18   1   7        5.13        1.97     19.93 o
 -22   2   7       14.06       88.38     41.42 o
 -21   2   7        0.43        5.80     15.46 o
 -20   2   7       82.60       96.44     12.15 o
 -19   2   7        0.27        7.26     11.41 o
 -18   2   7       12.88       -3.87     12.73 o
 -17   2   7      134.70      119.95     10.68 o
 -16   2   7       31.78       23.10      8.18 o
 -15   2   7      149.32      154.60      9.41 o
 -14   2   7        2.79        4.58      4.65 o
 -13   2   7      409.46      398.30     12.90 o
 -12   2   7       28.88       29.88      5.02 o
 -11   2   7      322.30      344.16      7.04 o
 -10   2   7      424.62      452.73      7.90 o
  -9   2   7      169.67      185.33      7.26 o
  -8   2   7      449.12      386.35      8.63 o
  -7   2   7       27.59       37.13      8.56 o
  -6   2   7      186.97      227.50      8.68 o
  -5   2   7     1357.34     1318.92     15.02 o
  -4   2   7     1394.92     1186.50     15.91 o
  -3   2   7      856.48      887.46     15.44 o
  -2   2   7      557.46      542.39     11.91 o
  -1   2   7     1234.33     1142.18     18.94 o
   0   2   7       15.98        2.69      7.09 o
   1   2   7        6.50       -7.59      9.06 o
   2   2   7     2995.70     2819.76     43.53 o
   3   2   7     1309.12     1288.98     25.75 o
   4   2   7       52.49       63.82     10.91 o
   5   2   7      590.84      598.19     16.23 o
   6   2   7      157.94      154.39      9.68 o
   7   2   7       11.68       15.45      8.11 o
   8   2   7        3.26        0.37      7.51 o
   9   2   7        3.51       -2.09      8.03 o
  10   2   7      119.17      121.30     10.05 o
  11   2   7       77.14       77.53      9.89 o
  12   2   7       66.82       92.26     11.05 o
  13   2   7        0.09       -9.86      9.86 o
  14   2   7      190.05      213.09     15.20 o
  15   2   7       34.97       22.55     13.38 o
  16   2   7        0.06       -7.08     12.73 o
  17   2   7       42.46       51.04     20.15 o
  18   2   7        7.64      -20.02     20.02 o
 -22   3   7       17.08        2.70     65.06 o
 -21   3   7       22.32       31.44     16.38 o
 -20   3   7        0.14       -7.65     10.29 o
 -19   3   7        0.07       -9.37      9.37 o
 -18   3   7      161.48      165.51     12.54 o
 -17   3   7        5.58       -8.59      8.59 o
 -16   3   7        0.05       -8.06      8.06 o
 -15   3   7       24.27        9.66     14.51 o
 -14   3   7       81.68       65.34      6.52 o
 -13   3   7      258.54      253.57      8.25 o
 -12   3   7       25.68       17.73      4.34 o
 -11   3   7      181.43      202.56      8.57 o
 -10   3   7      326.48      300.74      7.17 o
  -9   3   7        1.59        5.50      3.67 o
  -8   3   7      805.61      728.48     12.95 o
  -7   3   7        0.18       -1.94      3.91 o
  -6   3   7      237.65      269.93      6.57 o
  -5   3   7        6.39       23.55      3.90 o
  -4   3   7     2008.31     1962.79     22.82 o
  -3   3   7        2.95       11.27      4.54 o
  -2   3   7      274.24      219.68      7.50 o
  -1   3   7      123.13      113.23      7.11 o
   0   3   7       44.57       39.00      5.61 o
   1   3   7       12.98       -6.28      6.28 o
   2   3   7       81.58       76.64      9.58 o
   3   3   7        0.68       -4.50     12.43 o
   4   3   7        0.66       -5.17      7.97 o
   5   3   7        0.91       -4.63      7.22 o
   6   3   7      105.14      100.19      7.93 o
   7   3   7      298.16      349.77     15.57 o
   8   3   7       35.70       14.55      8.35 o
   9   3   7        0.63        8.26      9.02 o
  10   3   7      301.74      309.42     13.49 o
  11   3   7       14.92       -2.80      9.15 o
  12   3   7       10.01        3.50     10.00 o
  13   3   7        0.81        2.70     10.35 o
  14   3   7        2.33       20.54     12.10 o
  15   3   7      100.14      103.72     15.10 o
  16   3   7       18.29        2.28     13.70 o
  17   3   7        4.89       -4.50     19.01 o
  18   3   7       21.91        5.29     20.93 o
 -22   4   7        1.46       23.52     38.62 o
 -21   4   7       65.20       87.13     20.41 o
 -20   4   7        7.89       28.53     20.56 o
 -19   4   7        0.80       -5.21     10.14 o
 -18   4   7       11.50       16.81     10.30 o
 -17   4   7       19.48       12.95      9.76 o
 -16   4   7        0.03      -11.23     11.23 o
 -15   4   7      170.98      210.71     18.36 o
 -14   4   7       13.01        5.89      7.92 o
 -13   4   7        8.13       10.42      5.31 o
 -12   4   7      204.22      205.76      9.34 o
 -11   4   7      166.82      188.18      7.64 o
 -10   4   7       10.24       22.08      4.72 o
  -9   4   7        2.18        5.42      5.23 o
  -8   4   7       15.68       13.29      5.21 o
  -7   4   7       78.13       77.84      7.75 o
  -6   4   7        0.03       -2.64      3.93 o
  -5   4   7     2358.07     1996.14     22.36 o
  -4   4   7      958.31     1102.24     15.28 o
  -3   4   7       45.57       46.28      4.71 o
  -2   4   7      212.90      215.50      7.00 o
  -1   4   7     2475.02     2371.24     31.24 o
   0   4   7     1387.82     1128.78     19.85 o
   1   4   7      113.93      170.67      7.43 o
   2   4   7      251.41      280.73     12.29 o
   3   4   7      664.01      701.81     15.21 o
   4   4   7        7.58       14.83      6.77 o
   5   4   7      260.65      246.70     10.89 o
   6   4   7      170.54      174.49     11.00 o
   7   4   7        7.05       -5.24      7.53 o
   8   4   7       37.88       29.86      8.57 o
   9   4   7      781.85      815.35     26.18 o
  10   4   7       23.48       10.35     10.02 o
  11   4   7      426.00      404.69     16.69 o
  12   4   7        4.30      -10.19     10.19 o
  13   4   7      128.46      111.23     12.70 o
  14   4   7       28.11       23.55     12.80 o
  15   4   7        3.07       11.69     13.38 o
  16   4   7       32.00       27.45     14.64 o
  17   4   7        5.64        7.71     14.02 o
  18   4   7        0.11      -10.44     20.39 o
 -22   5   7        1.58        5.80     17.81 o
 -21   5   7       62.45       93.30     13.91 o
 -20   5   7        0.00        3.70     10.87 o
 -19   5   7       33.67       40.32     11.85 o
 -18   5   7       55.81       62.46     11.94 o
 -17   5   7       46.89       38.01     11.13 o
 -16   5   7        7.05       -8.80      9.11 o
 -15   5   7       24.97       19.13     10.56 o
 -14   5   7       14.34        9.08      8.59 o
 -13   5   7       10.50        2.56      8.00 o
 -12   5   7      515.65      530.44     13.86 o
 -11   5   7       31.58       13.27      6.13 o
 -10   5   7       10.14       14.70      6.62 o
  -9   5   7     2715.93     2740.28     38.22 o
  -8   5   7      163.19      164.47      7.26 o
  -7   5   7       47.54       31.15      4.88 o
  -6   5   7      319.32      335.97      9.49 o
  -5   5   7       62.64       77.58      6.41 o
  -4   5   7       40.48       60.09      7.11 o
  -3   5   7      431.33      566.40     11.17 o
  -2   5   7     2669.76     2518.41     30.42 o
  -1   5   7     1538.98     1398.41     19.29 o
   0   5   7       35.76       31.71      5.99 o
   1   5   7        0.18        4.49      6.47 o
   2   5   7      496.28      564.15     21.70 o
   3   5   7       10.30       20.39      9.15 o
   4   5   7      338.16      352.70     15.73 o
   5   5   7       47.93       57.82      8.22 o
   6   5   7      935.88     1022.33     21.80 o
   7   5   7        6.20       11.13      8.55 o
   8   5   7       87.79       90.74     11.64 o
   9   5   7       26.73       14.79      9.63 o
  10   5   7       23.76       -5.92      9.37 o
  11   5   7        2.40       -9.92      9.92 o
  12   5   7      348.77      338.07     15.16 o
  13   5   7       76.32       76.35     12.40 o
  14   5   7       28.65       15.12     12.55 o
  15   5   7        3.01       10.83     13.52 o
  16   5   7        0.02      -10.10     17.59 o
  17   5   7       21.79       -3.26     15.30 o
  18   5   7        0.02       -6.55     23.30 o
 -21   6   7        0.01      -17.92     18.78 o
 -20   6   7       32.56       19.48     12.08 o
 -19   6   7        1.11       12.28     11.83 o
 -18   6   7        0.32       -6.79     17.55 o
 -17   6   7        0.47        5.31     11.29 o
 -16   6   7        1.54       -4.02     12.46 o
 -15   6   7       44.70       51.03     10.77 o
 -14   6   7       26.86       26.81      9.66 o
 -13   6   7      163.51      163.13     11.52 o
 -12   6   7       74.03       73.06     10.14 o
 -11   6   7       50.51       52.52      9.89 o
 -10   6   7        0.00       -6.71      6.71 o
  -9   6   7     1074.60     1071.62     18.06 o
  -8   6   7      384.97      442.37     10.33 o
  -7   6   7      199.77      211.08      7.48 o
  -6   6   7      800.82      749.62     12.99 o
  -5   6   7      240.47      227.27      7.52 o
  -4   6   7       11.95       13.85      4.91 o
  -3   6   7       21.66       22.13      5.03 o
  -2   6   7       14.01        8.08      4.67 o
  -1   6   7        1.29       -3.29      5.36 o
   0   6   7     2136.13     1820.16     29.04 o
   1   6   7      393.91      386.64     12.43 o
   2   6   7        0.08       -6.25      6.25 o
   3   6   7      683.99      797.36     17.31 o
   4   6   7       51.33       56.02     11.02 o
   5   6   7       71.42       69.48     12.43 o
   6   6   7       87.63       66.16     13.58 o
   7   6   7       20.22       25.00      9.05 o
   8   6   7        5.93        8.35     10.23 o
   9   6   7       14.76        1.46     10.18 o
  10   6   7      520.50      510.66     15.93 o
  11   6   7       31.34       25.26     10.91 o
  12   6   7       83.29       80.11     12.23 o
  13   6   7        9.99        2.80     11.88 o
  14   6   7       30.05        3.15     14.02 o
  15   6   7       23.94       20.95     14.53 o
  16   6   7       46.44       50.42     16.07 o
  17   6   7        0.18       -5.78     16.68 o
  18   6   7        0.21       13.64     28.08 o
 -21   7   7        0.28      -12.36     12.36 o
 -20   7   7       65.97       75.27     17.34 o
 -19   7   7        3.35       11.04     11.80 o
 -18   7   7        3.73       13.34     11.85 o
 -17   7   7        8.71      -10.16     11.44 o
 -16   7   7       32.20       24.12     11.59 o
 -15   7   7        6.97       -7.39     11.50 o
 -14   7   7        9.92       -6.63     10.72 o
 -13   7   7        4.18        1.89     10.00 o
 -12   7   7       24.72       12.57      9.79 o
 -11   7   7      122.18      148.09     14.30 o
 -10   7   7       17.99        5.66      5.24 o
  -9   7   7        1.35        0.68      5.97 o
  -8   7   7      233.47      261.61      8.82 o
  -7   7   7        0.00        4.53      5.62 o
  -6   7   7       69.35       84.80      6.45 o
  -5   7   7       58.50       41.28      5.89 o
  -4   7   7      136.97      151.00      8.50 o
  -3   7   7      958.05      857.84     14.39 o
  -2   7   7       50.53       47.07      6.40 o
  -1   7   7      803.25      763.13     16.40 o
   0   7   7      234.86      219.48     10.65 o
   1   7   7      324.52      325.80     12.50 o
   2   7   7       97.29      111.81      9.08 o
   3   7   7      227.25      218.98     11.37 o
   4   7   7       47.55       51.72     14.43 o
   5   7   7       59.44       44.72     12.50 o
   6   7   7      320.26      352.94     18.63 o
   7   7   7      384.74      387.92     17.38 o
   8   7   7       53.14       52.12     10.53 o
   9   7   7       27.20       21.72     11.29 o
  10   7   7        4.80        1.03     11.23 o
  11   7   7       82.81       85.40     12.08 o
  12   7   7       57.21       52.56     11.45 o
  13   7   7        4.37      -11.80     13.33 o
  14   7   7        8.39        3.96     15.68 o
  15   7   7       11.35        9.87     16.52 o
  16   7   7        6.91      -16.88     16.88 o
  17   7   7        0.90      -16.81     16.81 o
 -21   8   7        2.90       25.79     15.10 o
 -20   8   7        2.12        6.17     20.35 o
 -19   8   7        0.02        9.62     13.28 o
 -18   8   7        0.18        0.27     13.18 o
 -17   8   7        0.76        2.41     12.38 o
 -16   8   7       15.53       21.75     14.30 o
 -15   8   7        3.36      -11.74     11.74 o
 -14   8   7        5.84      -11.80     11.80 o
 -13   8   7       19.16        5.24     11.23 o
 -12   8   7       10.20       -7.08     10.36 o
 -11   8   7        1.44       -0.49      6.90 o
 -10   8   7       30.59       32.06      7.56 o
  -9   8   7        1.29       -3.68      6.20 o
  -8   8   7      515.64      552.00     12.85 o
  -7   8   7       51.90       35.29      7.09 o
  -6   8   7      825.06      754.25     14.26 o
  -5   8   7      201.01      231.63      8.38 o
  -4   8   7       24.09       25.95      6.58 o
  -3   8   7      614.75      505.17     12.42 o
  -2   8   7      170.81      137.34      7.75 o
  -1   8   7      123.06      119.65      8.29 o
   0   8   7      123.47      113.15     10.05 o
   1   8   7      907.38      825.34     25.42 o
   2   8   7      115.10      115.73     12.99 o
   3   8   7       71.75       60.72      9.70 o
   4   8   7       27.19       22.41      8.36 o
   5   8   7      105.53      136.38     16.14 o
   6   8   7       53.50       87.18     15.84 o
   7   8   7      465.50      394.63     20.13 o
   8   8   7      145.72      204.90     17.76 o
   9   8   7        2.44       -8.71     10.31 o
  10   8   7      153.81      143.42     15.71 o
  11   8   7        7.37       13.92     12.71 o
  12   8   7       28.43       30.82     13.99 o
  13   8   7       20.27       14.37     14.12 o
  14   8   7        0.08       -0.02     16.83 o
  15   8   7       38.22       49.86     19.24 o
  16   8   7       12.59       21.94     31.45 o
  17   8   7        1.52        9.12     19.20 o
 -20   9   7       21.07       35.80     15.91 o
 -19   9   7        6.25        8.38     13.67 o
 -18   9   7        7.16        4.42     13.90 o
 -17   9   7       18.82       35.31     13.73 o
 -16   9   7        2.87        4.64     14.48 o
 -15   9   7       35.50       37.77     17.67 o
 -14   9   7        0.02       -8.02     11.86 o
 -13   9   7       19.20       17.28     11.99 o
 -12   9   7       10.07        7.22     11.50 o
 -11   9   7       12.35       -0.64      9.47 o
 -10   9   7       97.99      119.01     10.60 o
  -9   9   7       71.91       69.97      8.77 o
  -8   9   7      578.63      586.33     13.54 o
  -7   9   7      375.30      426.45     11.51 o
  -6   9   7        2.16       -0.45      6.05 o
  -5   9   7       25.34       15.30      6.33 o
  -4   9   7       41.91       32.61      7.40 o
  -3   9   7        0.36       -5.32      6.44 o
  -2   9   7      181.73      177.42     19.36 o
  -1   9   7        0.30       -4.28      5.90 o
   0   9   7        0.06        7.96      8.01 o
   1   9   7      320.22      279.64     15.39 o
   2   9   7      310.10      314.13     14.08 o
   3   9   7       14.76       13.53      9.51 o
   4   9   7        0.53        5.89      9.55 o
   5   9   7        0.00       -7.95      9.95 o
   6   9   7      156.37      158.84     14.48 o
   7   9   7      154.95      141.64     16.75 o
   8   9   7       94.72       54.12     14.71 o
   9   9   7        3.64       11.37     14.44 o
  10   9   7       29.21       22.12     14.62 o
  11   9   7       40.82       23.78     15.08 o
  12   9   7        0.19       10.22     13.75 o
  13   9   7        5.50       -8.74     13.05 o
  14   9   7       12.77       -0.43     18.62 o
  15   9   7        6.64       -0.78     18.87 o
  16   9   7        0.69        2.30     19.54 o
 -20  10   7        6.01       12.39     15.81 o
 -19  10   7        5.28       18.91     16.21 o
 -18  10   7        0.37      -14.38     14.38 o
 -17  10   7       41.38       62.47     15.82 o
 -16  10   7        5.14      -12.05     15.05 o
 -15  10   7        0.26        4.35     13.78 o
 -14  10   7        3.37      -13.30     13.30 o
 -13  10   7        2.87      -12.97     12.97 o
 -12  10   7       12.12        2.50     13.00 o
 -11  10   7        2.90        1.55     10.33 o
 -10  10   7        3.72       -8.68      8.68 o
  -9  10   7       30.94       17.84      8.96 o
  -8  10   7        6.59       -3.90      8.53 o
  -7  10   7      247.87      278.36     10.60 o
  -6  10   7      532.23      521.81     13.14 o
  -5  10   7       62.92       77.90      7.42 o
  -4  10   7        0.99        2.77      7.42 o
  -3  10   7       15.30        3.59      6.98 o
  -2  10   7        1.83       -3.42      6.62 o
  -1  10   7      343.59      350.73     11.23 o
   0  10   7       87.00      106.18      7.49 o
   1  10   7        1.02       15.89      8.27 o
   2  10   7        1.35        5.73     10.64 o
   3  10   7        0.27       -8.47     11.23 o
   4  10   7       84.85       92.09     12.66 o
   5  10   7      218.66      212.14     13.58 o
   6  10   7      116.84      126.55     12.68 o
   7  10   7        8.45        3.58      9.98 o
   8  10   7       51.06       61.47     15.33 o
   9  10   7        4.23       -0.83     15.01 o
  10  10   7       29.04       30.82     16.05 o
  11  10   7       98.95       78.43     17.58 o
  12  10   7       23.23       18.66     16.25 o
  13  10   7       16.40       25.66     17.55 o
  14  10   7        8.75       -5.33     18.57 o
  15  10   7       20.00      -14.89     19.98 o
  16  10   7        0.28       -2.47     26.87 o
 -19  11   7       32.67       14.68     16.30 o
 -18  11   7       17.11       37.74     16.22 o
 -17  11   7        0.18       -2.50     15.82 o
 -16  11   7       55.13       66.80     16.50 o
 -15  11   7        9.72      -12.29     16.46 o
 -14  11   7        1.25      -14.49     14.49 o
 -13  11   7        0.98       -6.44     14.50 o
 -12  11   7       11.74       -4.17     13.16 o
 -11  11   7       53.09       37.35     12.20 o
 -10  11   7       30.37        0.35     14.87 o
  -9  11   7       19.06       -0.10      8.61 o
  -8  11   7       20.71        8.31      8.88 o
  -7  11   7       61.29       56.93      9.55 o
  -6  11   7      143.15      132.66     12.34 o
  -5  11   7        3.58       -7.78      7.78 o
  -4  11   7       49.74       45.76      9.00 o
  -3  11   7       33.43       28.81      8.22 o
  -2  11   7        0.00       -7.32      7.32 o
  -1  11   7        5.78        6.09      7.21 o
   0  11   7       45.93       39.37      7.43 o
   1  11   7       19.18        9.98     17.98 o
   2  11   7        8.41        2.03      9.16 o
   3  11   7        8.75       20.56     11.62 o
   4  11   7        6.65       -1.12     11.59 o
   5  11   7       12.57       -6.48     11.54 o
   6  11   7      241.16      209.87     14.66 o
   7  11   7        7.89      -10.94     10.94 o
   8  11   7      335.63      301.88     19.93 o
   9  11   7      200.53      221.54     19.26 o
  10  11   7       92.71       86.66     20.08 o
  11  11   7        1.26      -15.92     15.92 o
  12  11   7       19.08       53.91     21.05 o
  13  11   7       83.72       79.08     19.23 o
  14  11   7       12.17       10.46     19.89 o
  15  11   7        2.33        0.77     21.68 o
 -18  12   7       26.42       24.61     18.20 o
 -17  12   7       41.52       22.99     17.51 o
 -16  12   7        2.63       -8.85     16.51 o
 -15  12   7        6.15        8.47     16.42 o
 -14  12   7       24.06       17.05     15.72 o
 -13  12   7       30.49       29.41     16.47 o
 -12  12   7       49.07       26.09     15.50 o
 -11  12   7        5.55      -11.92     11.92 o
 -10  12   7        7.05      -10.47     10.47 o
  -9  12   7       14.88        5.41     10.84 o
  -8  12   7       11.86        6.50      9.67 o
  -7  12   7       42.16       29.83      9.69 o
  -6  12   7      423.71      425.45     15.81 o
  -5  12   7       14.83        8.17      8.89 o
  -4  12   7        1.65       -8.18      8.18 o
  -3  12   7       57.39       69.98      9.43 o
  -2  12   7      125.00      105.67      9.80 o
  -1  12   7       80.45       55.95      8.45 o
   0  12   7        0.18       -4.16      6.89 o
   1  12   7        9.33        2.56      6.80 o
   2  12   7        4.53       -1.65      9.04 o
   3  12   7      139.69      117.10     11.04 o
   4  12   7      112.69      100.83     14.22 o
   5  12   7        0.87      -12.53     12.53 o
   6  12   7       41.29        2.17     12.38 o
   7  12   7        8.33      -12.25     12.25 o
   8  12   7        7.02       -2.95     16.27 o
   9  12   7       27.75       32.94     17.86 o
  10  12   7        2.50      -16.26     16.26 o
  11  12   7        0.06        1.20     16.54 o
  12  12   7        0.29       -3.27     17.82 o
  13  12   7        5.33      -22.25     22.25 o
  14  12   7       24.31       34.99     23.07 o
  15  12   7        6.32      -22.63     22.63 o
 -18  13   7       37.58       15.94     22.34 o
 -17  13   7       26.72       30.68     18.73 o
 -16  13   7       48.38       73.72     18.84 o
 -15  13   7      112.32      163.68     20.06 o
 -14  13   7        6.92       20.37     16.87 o
 -13  13   7        0.75      -15.50     15.50 o
 -12  13   7       13.53       -9.13     15.98 o
 -11  13   7       20.21        5.18     15.52 o
 -10  13   7       55.20       32.06     16.99 o
  -9  13   7       81.44       77.22     12.54 o
  -8  13   7       56.35       57.19     13.30 o
  -7  13   7       48.31       25.78     10.44 o
  -6  13   7        1.35        9.56      9.93 o
  -5  13   7       70.17       58.51     10.24 o
  -4  13   7        6.09       13.84      9.19 o
  -3  13   7        5.77       29.40      9.19 o
  -2  13   7      221.82      270.90     14.35 o
  -1  13   7      118.32      124.05     10.23 o
   0  13   7       66.09       71.13      9.50 o
   1  13   7      370.16      361.68     12.67 o
   2  13   7      481.70      486.65     16.92 o
   3  13   7        8.30        3.57     13.01 o
   4  13   7       12.21       -1.58     14.55 o
   5  13   7        9.96       -5.94     13.27 o
   6  13   7        5.26      -13.49     13.49 o
   7  13   7      268.91      261.17     17.83 o
   8  13   7       47.69       19.51     20.84 o
   9  13   7       22.73       31.91     18.43 o
  10  13   7       39.62       69.54     26.91 o
  11  13   7       86.25      101.45     21.72 o
  12  13   7       88.34       75.32     23.05 o
  13  13   7        3.82        3.61     25.00 o
  14  13   7        1.91       -3.37     22.78 o
 -17  14   7        6.91       11.65     18.90 o
 -16  14   7       42.02       30.31     19.26 o
 -15  14   7        3.90        1.95     18.13 o
 -14  14   7        6.80      -13.21     17.29 o
 -13  14   7       36.19       26.55     17.37 o
 -12  14   7        3.75      -16.30     16.30 o
 -11  14   7        5.70       17.33     16.33 o
 -10  14   7        0.70      -13.75     13.75 o
  -9  14   7       20.34       23.71     12.96 o
  -8  14   7       67.34       67.26     13.29 o
  -7  14   7       39.30       29.79     14.61 o
  -6  14   7       22.21       28.40     10.85 o
  -5  14   7      101.63       94.77     11.71 o
  -4  14   7       69.25       62.86     11.01 o
  -3  14   7       27.90       15.30      9.79 o
  -2  14   7        0.02       -8.32      9.00 o
  -1  14   7        0.06       -8.71      8.71 o
   0  14   7       38.44       32.79      9.22 o
   1  14   7      106.54      112.52     15.81 o
   2  14   7       44.44       35.42     11.33 o
   3  14   7       94.60      115.36     12.27 o
   4  14   7        0.26      -10.11     10.11 o
   5  14   7      102.09       55.35     15.97 o
   6  14   7       14.04      -11.08     15.11 o
   7  14   7       48.79       29.34     26.23 o
   8  14   7       11.04      -13.22     17.64 o
   9  14   7       24.04       19.53     18.50 o
  10  14   7       36.81       26.00     18.51 o
  11  14   7       21.64      -19.30     19.30 o
  12  14   7       34.64        8.77     23.05 o
  13  14   7       26.10       19.06     25.61 o
 -16  15   7        3.74        9.22     19.55 o
 -15  15   7        0.09       -8.83     18.80 o
 -14  15   7       17.71        1.20     18.84 o
 -13  15   7       41.94       24.67     18.71 o
 -12  15   7        3.24       -3.07     23.75 o
 -11  15   7       34.28       37.18     21.94 o
 -10  15   7        0.16       19.97     15.16 o
  -9  15   7       34.82       28.57     14.14 o
  -8  15   7       57.85       28.65     13.66 o
  -7  15   7      122.80      126.45     14.90 o
  -6  15   7       22.01       -3.20     12.58 o
  -5  15   7        1.08       -8.66     11.91 o
  -4  15   7       81.77       88.83     11.19 o
  -3  15   7       15.64        4.00      9.97 o
  -2  15   7        0.44       -7.00      9.63 o
  -1  15   7        6.17       -5.33      9.43 o
   0  15   7        4.08       -3.92     11.28 o
   1  15   7        9.32        6.69     10.91 o
   2  15   7        0.57      -15.33     15.33 o
   3  15   7        0.02      -15.28     15.28 o
   4  15   7        6.38      -15.48     15.48 o
   5  15   7        0.33      -16.72     16.72 o
   6  15   7       25.06       15.30     20.11 o
   7  15   7       19.60        4.13     18.93 o
   8  15   7        4.01      -20.60     20.60 o
   9  15   7       19.93       23.54     20.27 o
  10  15   7       20.40        3.95     20.00 o
  11  15   7        3.16       -4.08     25.39 o
  12  15   7       28.80       33.02     24.17 o
 -15  16   7        5.85        8.61     20.46 o
 -14  16   7        3.49        7.43     20.05 o
 -13  16   7       45.96       39.17     20.26 o
 -12  16   7       24.37       24.77     19.30 o
 -11  16   7        6.85       15.53     18.34 o
 -10  16   7       71.31       90.46     19.32 o
  -9  16   7        2.83        3.46     15.23 o
  -8  16   7       26.05       28.68     14.13 o
  -7  16   7        9.85      -13.30     13.30 o
  -6  16   7       87.45       80.11     14.66 o
  -5  16   7       11.74        8.81     13.75 o
  -4  16   7       22.29       27.29     13.48 o
  -3  16   7       20.71        0.51     12.96 o
  -2  16   7      108.66       81.25     12.04 o
  -1  16   7       26.16       35.75     12.85 o
   0  16   7       71.16       44.91     18.76 o
   1  16   7       36.22       12.93     17.30 o
   2  16   7       47.59       54.46     19.21 o
   3  16   7       24.82        2.31     17.95 o
   4  16   7       45.53       30.90     17.68 o
   5  16   7        0.21      -16.79     16.79 o
   6  16   7        9.14        2.54     21.02 o
   7  16   7        0.99       -9.90     19.41 o
   8  16   7        0.01       -5.52     20.47 o
   9  16   7       30.17       -0.83     20.04 o
  10  16   7       25.41        2.06     26.99 o
  11  16   7        0.46      -37.17     37.17 o
 -13  17   7       24.88       21.80     20.92 o
 -12  17   7       18.66       23.44     20.33 o
 -11  17   7        0.40      -12.44     18.86 o
 -10  17   7        3.58      -18.49     18.49 o
  -9  17   7        9.87       12.98     16.32 o
  -8  17   7        3.00       -9.39     13.93 o
  -7  17   7       32.76       58.63     15.20 o
  -6  17   7       21.61        1.49     13.82 o
  -5  17   7        4.81       13.26     13.83 o
  -4  17   7        0.47       -1.30     13.21 o
  -3  17   7       69.05       92.66     15.08 o
  -2  17   7       10.95       10.84     18.46 o
  -1  17   7        8.60       23.37     18.43 o
   0  17   7       10.63       -2.40     18.45 o
   1  17   7      149.04      154.28     20.48 o
   2  17   7       40.51       50.47     19.39 o
   3  17   7        1.80      -17.21     17.21 o
   4  17   7        1.56      -17.44     17.44 o
   5  17   7        2.55      -22.38     22.38 o
   6  17   7        1.05       11.31     23.19 o
   7  17   7       27.13       19.93     21.23 o
   8  17   7        0.00       26.91     21.75 o
   9  17   7        0.01      -13.24     21.37 o
  10  17   7        8.52      -22.05     22.05 o
 -12  18   7        7.04        4.09     21.55 o
 -11  18   7       11.20       -8.71     20.41 o
 -10  18   7        7.27       15.35     20.18 o
  -9  18   7       16.30       38.55     18.20 o
  -8  18   7        3.39        8.70     17.10 o
  -7  18   7       18.57       -5.24     14.50 o
  -6  18   7        1.21       -4.97     14.86 o
  -5  18   7        8.14       -8.00     15.78 o
  -4  18   7       49.65       68.71     19.69 o
  -3  18   7        3.16        0.23     18.06 o
  -2  18   7       11.52        3.52     18.67 o
  -1  18   7       43.97       24.90     19.04 o
   0  18   7        5.94        9.37     19.29 o
   1  18   7        0.48       -9.87     19.89 o
   2  18   7        2.89      -17.99     17.99 o
   3  18   7       11.81       -5.72     19.46 o
   4  18   7        1.96        3.14     23.60 o
   5  18   7        0.16      -26.69     27.06 o
   6  18   7        1.02      -13.98     21.80 o
   7  18   7        4.76        1.46     26.44 o
   8  18   7        7.58      -15.02     23.27 o
 -10  19   7        3.70      -12.53     20.96 o
  -9  19   7       32.94       35.15     21.15 o
  -8  19   7       18.62        8.54     17.72 o
  -7  19   7       11.89       -1.32     15.34 o
  -6  19   7        0.13       -0.45     15.37 o
  -5  19   7       18.25      -13.04     20.05 o
  -4  19   7        1.77       -6.02     20.06 o
  -3  19   7       24.80       21.26     20.27 o
  -2  19   7       24.04        8.88     20.81 o
  -1  19   7       13.57        6.53     21.10 o
   0  19   7       15.55      -10.29     19.98 o
   1  19   7       11.54      -18.08     20.02 o
   2  19   7        0.00      -21.34     21.34 o
   3  19   7        0.01      -11.34     24.51 o
   4  19   7        8.35       29.02     26.95 o
   5  19   7        0.11      -25.15     25.15 o
   6  19   7        9.40      -10.12     31.17 o
  -7  20   7        6.82      -24.17     24.17 o
  -6  20   7        0.00      -17.98     20.88 o
  -5  20   7       20.45       -1.42     21.21 o
  -4  20   7       14.36       43.04     21.68 o
  -3  20   7       10.03      -19.76     19.76 o
  -2  20   7        2.99      -17.69     21.46 o
  -1  20   7       20.63       13.40     27.50 o
   0  20   7        0.00       -9.28     21.89 o
   1  20   7        1.57      -18.98     20.91 o
   2  20   7        1.42      -21.66     25.17 o
   3  20   7        0.23      -25.83     25.83 o
   4  20   7        0.32       -4.69     25.34 o
 -22   0   8        9.95       53.17     59.22 o
 -20   0   8       33.73       44.42     47.34 o
 -18   0   8       19.02       10.59     18.98 o
 -16   0   8       77.73      124.70     11.73 o
 -14   0   8      197.13      153.69     37.74 o
 -12   0   8     2386.61     2403.54     68.41 o
 -10   0   8      697.16      621.81     30.24 o
  -8   0   8      405.34      523.19     11.48 o
  -6   0   8     1716.86     2025.14     32.33 o
  -4   0   8     2494.63     2901.21     59.43 o
  -2   0   8    26704.98    26046.09    471.55 o
   0   0   8     9054.82     9201.20    141.94 o
   2   0   8     2784.21     2663.78     59.86 o
   4   0   8     3637.41     3402.09     74.31 o
   6   0   8     8285.28     8570.18    141.88 o
   8   0   8        0.82       -9.70     10.89 o
  10   0   8     2966.53     2648.74     48.06 o
  12   0   8     1945.75     1948.91     40.94 o
  14   0   8        4.52       -8.27     19.74 o
  16   0   8       37.73       63.55     29.46 o
  18   0   8      108.76       97.81     32.32 o
 -22   1   8      214.97      198.14     43.16 o
 -21   1   8       28.97       25.00     35.14 o
 -20   1   8       33.82       28.74     36.19 o
 -19   1   8        2.48       -8.42      8.42 o
 -18   1   8       17.62        6.90     10.53 o
 -17   1   8        0.65        4.78     13.00 o
 -16   1   8      321.15      314.94     15.11 o
 -15   1   8      419.27      414.01     37.04 o
 -14   1   8       15.33        5.55     10.16 o
 -13   1   8     1407.61     1384.28     35.71 o
 -12   1   8      200.01      216.86     24.26 o
 -11   1   8       77.11       82.02     11.91 o
 -10   1   8      392.66      374.92     18.63 o
  -9   1   8      231.38      258.20     11.74 o
  -8   1   8      859.72      878.97     12.58 o
  -7   1   8      595.99      634.82     12.28 o
  -6   1   8     4421.85     5042.33     45.74 o
  -5   1   8     3186.62     3246.12     36.40 o
  -4   1   8    29421.48    32030.33    335.43 o
  -3   1   8    20894.06    20930.22    268.51 o
  -2   1   8     8447.19     7368.29     98.55 o
  -1   1   8     6723.67     6211.97     84.77 o
   0   1   8     2471.15     2078.78     33.65 o
   1   1   8       82.28      156.09      9.76 o
   2   1   8       61.69      147.54      9.31 o
   3   1   8     4989.54     5235.61     67.13 o
   4   1   8     3092.35     2981.22     50.60 o
   5   1   8       84.84      102.80      7.96 o
   6   1   8      233.63      229.30      9.47 o
   7   1   8      203.53      310.41     10.71 o
   8   1   8      303.86      288.97     10.36 o
   9   1   8        0.13       13.11      9.89 o
  10   1   8      207.21      188.15      9.69 o
  11   1   8      400.07      380.29     18.17 o
  12   1   8      496.50      492.04     20.04 o
  13   1   8       20.99       12.56     10.43 o
  14   1   8      274.45      264.23     14.66 o
  15   1   8        6.39      -11.12     17.08 o
  16   1   8      110.94      112.84     27.38 o
  17   1   8       68.44       82.87     21.36 o
  18   1   8       44.00       19.95     21.45 o
 -22   2   8       25.00       -3.86     37.50 o
 -21   2   8      463.78      455.68     47.92 o
 -20   2   8        4.76       19.43     13.04 o
 -19   2   8      446.89      390.82     15.69 o
 -18   2   8       16.35       32.72      8.59 o
 -17   2   8      184.37      222.76     12.84 o
 -16   2   8        0.73      -11.59     11.59 o
 -15   2   8       27.62       36.37      6.70 o
 -14   2   8      487.86      487.16     13.90 o
 -13   2   8      883.00      859.70     24.19 o
 -12   2   8     1413.13     1454.67     23.02 o
 -11   2   8      330.99      274.67      7.05 o
 -10   2   8       33.79       51.34      6.06 o
  -9   2   8     2377.34     2528.36     30.48 o
  -8   2   8     2483.43     2942.74     43.38 o
  -7   2   8    11968.85    12475.72    151.86 o
  -6   2   8    32040.46    33901.10    363.14 o
  -5   2   8     2339.57     2852.04     32.66 o
  -4   2   8       13.44       13.40      5.14 o
  -3   2   8       27.51       38.68      6.91 o
  -2   2   8     7914.14     8271.52    101.34 o
  -1   2   8     3145.44     3033.32     45.25 o
   0   2   8    10875.18    10354.40    137.55 o
   1   2   8      328.01      329.38     12.61 o
   2   2   8     1011.96      905.40     20.59 o
   3   2   8     2483.36     2754.36     44.18 o
   4   2   8      320.56      321.52     12.83 o
   5   2   8      869.71      824.45     19.42 o
   6   2   8     2652.56     2598.38     36.03 o
   7   2   8      121.57       95.64      9.14 o
   8   2   8      629.00      658.14     20.52 o
   9   2   8      157.82      126.68     11.12 o
  10   2   8       18.48       33.59     11.99 o
  11   2   8      110.18      126.88     11.30 o
  12   2   8      139.07      143.32     11.76 o
  13   2   8        6.39       -7.46      9.91 o
  14   2   8       71.36       49.45     11.61 o
  15   2   8       31.09       34.89     13.46 o
  16   2   8       46.63       42.51     19.69 o
  17   2   8       22.15       35.23     20.40 o
  18   2   8        0.93       -8.44     20.99 o
 -22   3   8       64.10       70.58     39.67 o
 -21   3   8       80.35       54.03     37.55 o
 -20   3   8      126.18      139.39     17.77 o
 -19   3   8       30.94       20.64      9.56 o
 -18   3   8      797.04      728.49     20.53 o
 -17   3   8      757.56      752.32     28.74 o
 -16   3   8      635.11      671.20     25.36 o
 -15   3   8      139.98      160.77     16.61 o
 -14   3   8       17.43       15.33      5.85 o
 -13   3   8       10.43       13.41      4.36 o
 -12   3   8     1560.15     1773.29     27.65 o
 -11   3   8      171.51      173.64      8.52 o
 -10   3   8     1154.79     1343.65     21.49 o
  -9   3   8      895.62     1018.18     16.76 o
  -8   3   8     1028.27      986.45     18.35 o
  -7   3   8      859.46     1060.57     17.10 o
  -6   3   8       15.21       20.35      4.21 o
  -5   3   8     3812.38     3612.62     40.51 o
  -4   3   8       23.60        1.27      4.49 o
  -3   3   8    19082.19    18517.19    200.88 o
  -2   3   8        0.03       13.90      6.03 o
  -1   3   8      648.04      890.24     17.04 o
   0   3   8      619.80      467.55     14.16 o
   1   3   8     6511.41     6026.92     76.65 o
   2   3   8      741.55      806.49     16.20 o
   3   3   8      359.94      344.76     13.71 o
   4   3   8     1231.52     1185.18     25.43 o
   5   3   8     2588.06     2460.32     37.03 o
   6   3   8      716.28      836.50     18.49 o
   7   3   8        3.83        6.84      7.46 o
   8   3   8      507.95      527.78     16.40 o
   9   3   8        4.14       -8.61      8.95 o
  10   3   8      337.53      306.00     14.32 o
  11   3   8      151.90      136.39     11.49 o
  12   3   8      177.76      137.13     12.38 o
  13   3   8       69.71       50.68     11.16 o
  14   3   8       47.28       40.57     12.39 o
  15   3   8        1.96       -5.58     12.85 o
  16   3   8       24.54       11.53     19.49 o
  17   3   8        0.10        8.51     21.03 o
  18   3   8       19.62       38.67     22.01 o
 -22   4   8       31.06       27.86     38.74 o
 -21   4   8        7.33       -6.87     31.06 o
 -20   4   8      213.19      245.47     16.40 o
 -19   4   8       15.64        3.66      9.57 o
 -18   4   8      276.73      277.63     16.07 o
 -17   4   8      302.51      302.82     17.62 o
 -16   4   8      565.20      542.15     17.44 o
 -15   4   8      555.49      542.20     17.54 o
 -14   4   8      440.04      461.96     15.20 o
 -13   4   8        9.40        7.12      5.03 o
 -12   4   8       83.08       79.79      7.26 o
 -11   4   8      233.60      283.73      8.90 o
 -10   4   8      754.46      905.28     13.59 o
  -9   4   8     2822.09     2854.88     41.84 o
  -8   4   8      469.84      421.78     10.18 o
  -7   4   8        8.28        2.30      3.54 o
  -6   4   8     2264.39     2356.68     26.95 o
  -5   4   8     5730.96     6206.49     63.34 o
  -4   4   8     2660.61     2473.63     28.32 o
  -3   4   8     5576.74     5709.90     61.97 o
  -2   4   8      235.71      211.01      7.71 o
  -1   4   8      736.92      779.48     38.06 o
   0   4   8     4582.80     4375.95     57.75 o
   1   4   8     5482.46     5544.56     71.38 o
   2   4   8      140.14      146.92     15.29 o
   3   4   8        0.10        2.65      8.72 o
   4   4   8      511.52      437.72     13.26 o
   5   4   8      195.34      258.93     13.78 o
   6   4   8      122.54      123.92     10.78 o
   7   4   8     1140.28     1057.23     19.53 o
   8   4   8     1119.71     1094.42     23.21 o
   9   4   8      624.32      585.46     17.88 o
  10   4   8     1079.95     1124.54     23.79 o
  11   4   8      140.10      126.68     11.86 o
  12   4   8       58.13       34.91     14.49 o
  13   4   8      111.48      102.37     12.85 o
  14   4   8        0.87      -18.67     18.67 o
  15   4   8        6.08        9.76     13.56 o
  16   4   8        3.56      -13.25     13.25 o
  17   4   8        5.30       25.03     22.94 o
 -22   5   8      130.64      134.47     42.48 o
 -21   5   8       12.68        6.27     15.62 o
 -20   5   8       31.39       -3.42     14.75 o
 -19   5   8       52.94       45.60     11.18 o
 -18   5   8       12.25       -3.60      9.82 o
 -17   5   8       60.33       81.47     11.46 o
 -16   5   8        8.38       11.21      9.65 o
 -15   5   8        1.69       -5.00     12.01 o
 -14   5   8      269.64      298.08     15.99 o
 -13   5   8       13.80        9.12      7.58 o
 -12   5   8        0.95       13.06      5.90 o
 -11   5   8     1730.79     1837.02     26.03 o
 -10   5   8     2218.09     2224.21     37.18 o
  -9   5   8      253.44      313.57     14.99 o
  -8   5   8        2.09       -3.68      3.68 o
  -7   5   8        4.00       31.87     11.14 o
  -6   5   8     3804.11     4027.69     43.08 o
  -5   5   8     3508.81     3833.48     41.60 o
  -4   5   8     4572.43     4107.23     44.07 o
  -3   5   8       42.16       65.87     11.63 o
  -2   5   8      138.80      215.53      7.57 o
  -1   5   8     3280.87     3320.41     42.31 o
   0   5   8    12191.02    12298.95    138.91 o
   1   5   8      323.53      292.76     13.21 o
   2   5   8     1049.21     1040.05     25.76 o
   3   5   8     2139.07     2269.29     39.48 o
   4   5   8      546.48      476.35     13.35 o
   5   5   8     1295.39     1318.78     30.22 o
   6   5   8        2.41        8.73      8.96 o
   7   5   8     2399.33     2508.10     37.96 o
   8   5   8       35.51       34.81      9.75 o
   9   5   8      391.91      384.26     14.05 o
  10   5   8      379.01      389.38     16.91 o
  11   5   8     1164.46     1072.21     24.93 o
  12   5   8      189.82      216.04     14.27 o
  13   5   8      242.74      254.56     15.35 o
  14   5   8        2.54        5.21     12.60 o
  15   5   8        4.57       -5.42     14.43 o
  16   5   8        0.02        7.80     17.65 o
  17   5   8        7.82      -24.19     24.19 o
 -21   6   8       23.36       39.74     31.97 o
 -20   6   8       11.67       30.49     19.20 o
 -19   6   8        5.86       19.99     11.25 o
 -18   6   8      271.66      298.24     20.53 o
 -17   6   8      115.30      154.98     26.44 o
 -16   6   8        0.03        2.19      9.95 o
 -15   6   8       17.91        8.94      9.92 o
 -14   6   8      217.91      202.48     12.95 o
 -13   6   8      109.75       86.49     10.51 o
 -12   6   8      163.73      152.57      9.92 o
 -11   6   8      555.89      575.35     15.71 o
 -10   6   8      607.41      601.50     15.43 o
  -9   6   8       11.34        3.59      4.56 o
  -8   6   8      941.91     1190.71     17.38 o
  -7   6   8     2303.88     2356.52     28.08 o
  -6   6   8     3052.01     3189.59     35.79 o
  -5   6   8     1260.77     1361.55     20.06 o
  -4   6   8     1850.78     1807.20     23.05 o
  -3   6   8       56.79       80.87      5.86 o
  -2   6   8      239.87      288.59     11.74 o
  -1   6   8      875.69      915.45     24.93 o
   0   6   8      693.36      894.51     19.05 o
   1   6   8     3271.15     3249.25     46.34 o
   2   6   8      121.03      136.80     14.39 o
   3   6   8     3849.63     4238.23     72.12 o
   4   6   8     1504.04     1616.51     33.23 o
   5   6   8       12.20       18.17     11.46 o
   6   6   8      452.52      552.09     16.18 o
   7   6   8      169.42      201.48     13.37 o
   8   6   8     1426.86     1606.41     28.63 o
   9   6   8      322.76      385.58     24.37 o
  10   6   8     1644.10     1609.21     34.37 o
  11   6   8        0.99      -11.23     11.23 o
  12   6   8      225.63      250.77     21.45 o
  13   6   8       37.30       19.51     12.25 o
  14   6   8      151.69      160.97     17.14 o
  15   6   8        0.20      -10.98     16.71 o
  16   6   8       10.64        1.78     17.15 o
  17   6   8        0.89       25.69     25.32 o
 -21   7   8       28.81       14.75     15.00 o
 -20   7   8        4.12       -3.47     12.70 o
 -19   7   8       50.26       53.21     13.02 o
 -18   7   8      148.11      187.43     14.78 o
 -17   7   8      351.02      417.02     28.77 o
 -16   7   8      151.73      169.47     21.25 o
 -15   7   8        0.13      -11.04     11.04 o
 -14   7   8     1620.85     1590.50     34.41 o
 -13   7   8       16.62       13.51     10.09 o
 -12   7   8        3.39       10.42      8.93 o
 -11   7   8     1908.02     1836.28     37.55 o
 -10   7   8      395.06      485.70     13.08 o
  -9   7   8      227.07      253.05      9.10 o
  -8   7   8     2478.98     2592.84     31.24 o
  -7   7   8     2365.64     2449.97     29.56 o
  -6   7   8     1238.71     1262.20     22.74 o
  -5   7   8      182.40      232.90     15.37 o
  -4   7   8     2743.90     2627.76     32.96 o
  -3   7   8     1010.61     1061.04     16.57 o
  -2   7   8     1883.57     1959.82     24.69 o
  -1   7   8        0.13       40.05      5.87 o
   0   7   8     2090.43     2115.82     33.74 o
   1   7   8     1415.69     1285.67     24.30 o
   2   7   8     1340.58     1526.24     27.28 o
   3   7   8      467.18      489.19     15.03 o
   4   7   8        2.41        5.46     11.65 o
   5   7   8      207.67      187.04     15.51 o
   6   7   8     1350.97     1330.97     32.21 o
   7   7   8     1798.19     1856.13     32.78 o
   8   7   8      218.24      245.21     13.03 o
   9   7   8      275.28      300.49     16.30 o
  10   7   8       11.82       15.72     11.17 o
  11   7   8      831.25      913.51     22.15 o
  12   7   8      345.28      272.75     16.40 o
  13   7   8      116.42      124.69     15.51 o
  14   7   8       16.56       23.72     16.92 o
  15   7   8        0.61      -16.45     16.45 o
  16   7   8        2.60      -17.55     17.55 o
  17   7   8        5.15       -6.19     18.28 o
 -21   8   8      136.50      207.61     18.69 o
 -20   8   8       68.38       78.32     15.84 o
 -19   8   8       13.10        3.66     12.62 o
 -18   8   8        3.86        5.09     12.21 o
 -17   8   8      425.76      437.96     28.14 o
 -16   8   8       17.55       17.95     13.30 o
 -15   8   8        0.11       -2.88     12.09 o
 -14   8   8       41.60       30.76     11.87 o
 -13   8   8        3.57       -4.17     11.05 o
 -12   8   8      867.35      867.84     22.92 o
 -11   8   8      146.19      159.95     15.68 o
 -10   8   8      770.04      745.63     14.81 o
  -9   8   8      123.12      166.49      8.56 o
  -8   8   8     1473.28     1533.74     21.81 o
  -7   8   8       62.36       60.79      7.11 o
  -6   8   8     3800.83     4412.66     48.42 o
  -5   8   8      612.38      653.42     14.75 o
  -4   8   8       29.80       37.88      6.91 o
  -3   8   8     1990.41     1968.92     27.11 o
  -2   8   8       17.27       43.78      6.57 o
  -1   8   8       74.18       87.83     13.09 o
   0   8   8      130.66      104.39     10.78 o
   1   8   8      232.43      303.85     14.50 o
   2   8   8      378.73      315.40     14.19 o
   3   8   8      279.78      306.68     15.42 o
   4   8   8       19.06        7.73      7.46 o
   5   8   8      458.96      350.86     20.03 o
   6   8   8      544.68      579.71     33.77 o
   7   8   8      520.87      364.70     20.67 o
   8   8   8      330.99      375.00     31.08 o
   9   8   8        7.95        9.96     10.87 o
  10   8   8       53.39       45.90     14.80 o
  11   8   8       90.43      134.21     15.06 o
  12   8   8       30.69       43.47     14.20 o
  13   8   8       78.97      108.00     15.93 o
  14   8   8       13.44        6.42     18.42 o
  15   8   8        0.13        3.73     18.51 o
  16   8   8       21.48       19.96     19.00 o
 -20   9   8       33.86       28.56     15.98 o
 -19   9   8       16.36       -2.45     13.95 o
 -18   9   8       12.57       13.39     13.87 o
 -17   9   8       14.64       14.67     13.05 o
 -16   9   8      445.28      463.22     20.97 o
 -15   9   8       32.67       25.52     14.75 o
 -14   9   8       30.75       24.24     13.38 o
 -13   9   8      220.68      256.77     20.26 o
 -12   9   8      111.38      104.39     13.53 o
 -11   9   8       13.83        4.88      8.74 o
 -10   9   8     1203.87     1176.58     19.63 o
  -9   9   8        0.49       -3.89      7.02 o
  -8   9   8        1.78       11.17      9.94 o
  -7   9   8     3322.65     3437.49     39.99 o
  -6   9   8      102.30       88.09      7.41 o
  -5   9   8       30.88       39.40      8.44 o
  -4   9   8        8.72        5.39      6.78 o
  -3   9   8      806.74      902.60     17.58 o
  -2   9   8       10.14        7.13      6.39 o
  -1   9   8     1058.99     1086.43     18.51 o
   0   9   8       96.03       91.53     11.21 o
   1   9   8        3.82       11.66      9.63 o
   2   9   8     1065.64     1172.88     25.11 o
   3   9   8       80.37       83.15     10.68 o
   4   9   8     2937.31     3030.30     47.48 o
   5   9   8        0.43       12.00     14.38 o
   6   9   8       87.10       93.14     21.98 o
   7   9   8        8.90        9.89     15.68 o
   8   9   8      847.09      813.04     25.86 o
   9   9   8      523.17      495.97     27.68 o
  10   9   8       93.84       91.61     20.96 o
  11   9   8       67.08       59.83     16.66 o
  12   9   8      123.65      132.91     16.21 o
  13   9   8       23.65       27.54     14.63 o
  14   9   8       48.54       51.61     19.85 o
  15   9   8        5.97      -18.21     19.07 o
  16   9   8        0.05       10.46     20.10 o
 -20  10   8      123.74      134.84     17.78 o
 -19  10   8       58.16       16.45     15.30 o
 -18  10   8        1.23        8.85     14.52 o
 -17  10   8       18.07        8.60     14.48 o
 -16  10   8      254.04      295.33     19.27 o
 -15  10   8       11.18       -0.95     18.69 o
 -14  10   8      320.71      269.00     18.52 o
 -13  10   8       44.97       37.82     13.69 o
 -12  10   8       60.92       66.37     14.02 o
 -11  10   8        5.24       -9.18      9.18 o
 -10  10   8      146.86      149.19     10.53 o
  -9  10   8      341.70      366.88     12.51 o
  -8  10   8       29.70       27.26      7.90 o
  -7  10   8       51.63       45.21      7.98 o
  -6  10   8      683.92      796.05     16.26 o
  -5  10   8     4936.07     5045.69     59.38 o
  -4  10   8      630.91      613.39     20.94 o
  -3  10   8      279.00      304.19     14.85 o
  -2  10   8        0.56       -6.51      6.51 o
  -1  10   8        0.30       -0.75      6.26 o
   0  10   8     2467.12     2713.46     40.00 o
   1  10   8     1259.04     1393.45     29.66 o
   2  10   8        0.55        4.59     11.34 o
   3  10   8        0.18       -4.28     11.23 o
   4  10   8     1692.82     1800.81     34.47 o
   5  10   8     2130.69     2051.51     37.02 o
   6  10   8      183.07      182.05     19.18 o
   7  10   8      824.52      912.11     47.74 o
   8  10   8       81.03       45.71     15.69 o
   9  10   8      405.78      382.88     35.61 o
  10  10   8       27.55        2.39     16.33 o
  11  10   8      242.23      239.23     19.65 o
  12  10   8       48.87       42.47     16.49 o
  13  10   8        0.26       -2.60     18.21 o
  14  10   8        1.81      -19.87     19.87 o
  15  10   8        1.36      -13.49     19.85 o
 -19  11   8       23.47        9.84     16.07 o
 -18  11   8        9.16       -0.87     15.67 o
 -17  11   8       28.47       12.21     19.15 o
 -16  11   8       62.28       47.20     15.98 o
 -15  11   8      520.09      453.03     27.06 o
 -14  11   8       18.72       -4.61     14.20 o
 -13  11   8       83.65       32.03     15.07 o
 -12  11   8       28.47       20.12     14.03 o
 -11  11   8      347.46      321.92     16.44 o
 -10  11   8      130.54      107.10     10.90 o
  -9  11   8      193.95      191.18     11.53 o
  -8  11   8      563.81      568.82     14.26 o
  -7  11   8      953.01      913.46     17.61 o
  -6  11   8     1280.59     1398.40     22.86 o
  -5  11   8       74.70       84.54      8.59 o
  -4  11   8      129.87      135.84     10.06 o
  -3  11   8        4.92        1.66      7.85 o
  -2  11   8      916.13      975.40     19.65 o
  -1  11   8      344.22      343.24     16.80 o
   0  11   8      100.98       94.33     11.26 o
   1  11   8      246.92      248.43     13.04 o
   2  11   8        2.09       16.01     11.35 o
   3  11   8      499.95      451.81     18.74 o
   4  11   8      116.19      186.56     14.09 o
   5  11   8      278.51      324.30     15.80 o
   6  11   8      325.29      287.12     20.08 o
   7  11   8      187.48      216.65     28.71 o
   8  11   8      182.31      140.27     17.93 o
   9  11   8        5.35       -3.12     15.97 o
  10  11   8       32.08       35.63     16.56 o
  11  11   8        3.26      -16.05     16.05 o
  12  11   8        2.10      -16.75     16.75 o
  13  11   8       22.41        4.55     19.77 o
  14  11   8        0.98      -20.80     20.80 o
  15  11   8        1.51       -0.10     21.61 o
 -18  12   8       63.84       33.69     24.20 o
 -17  12   8       33.63       61.55     17.63 o
 -16  12   8       38.17       53.74     16.70 o
 -15  12   8      149.88      160.13     18.36 o
 -14  12   8        2.56        4.45     15.60 o
 -13  12   8      210.43      214.25     31.09 o
 -12  12   8        1.44      -12.44     14.43 o
 -11  12   8       16.55       55.49     15.06 o
 -10  12   8      179.38      208.57     14.21 o
  -9  12   8      126.81      114.66     13.18 o
  -8  12   8       69.02       59.78     10.48 o
  -7  12   8       23.75       19.19      7.50 o
  -6  12   8        7.39       25.96      7.40 o
  -5  12   8        0.51       -6.31      7.19 o
  -4  12   8      670.95      661.15     17.25 o
  -3  12   8     1228.42     1299.81     23.57 o
  -2  12   8        0.43       -4.11      7.93 o
  -1  12   8       62.50       58.69      8.46 o
   0  12   8      676.63      738.41     29.60 o
   1  12   8     1029.95     1013.55     23.98 o
   2  12   8       23.10       25.90     13.98 o
   3  12   8     1280.44     1205.34     28.98 o
   4  12   8      263.52      343.92     19.80 o
   5  12   8        4.42        2.14     12.72 o
   6  12   8        0.18      -14.00     14.00 o
   7  12   8        0.29      -17.34     17.34 o
   8  12   8       93.22       50.60     17.90 o
   9  12   8       37.12       37.55     17.45 o
  10  12   8       69.16       50.86     18.03 o
  11  12   8       10.33        6.74     17.69 o
  12  12   8       25.46       -0.34     18.46 o
  13  12   8        0.83        7.63     23.56 o
  14  12   8        5.11      -21.64     21.64 o
 -18  13   8        0.04      -12.63     17.18 o
 -17  13   8       17.11       26.73     17.94 o
 -16  13   8        0.43       -7.13     16.79 o
 -15  13   8       20.23        9.55     17.20 o
 -14  13   8      156.81      186.78     20.36 o
 -13  13   8       72.80       47.46     16.84 o
 -12  13   8       15.39       12.26     15.58 o
 -11  13   8       11.63      -15.27     15.27 o
 -10  13   8        3.30      -14.21     14.21 o
  -9  13   8        4.65      -11.32     11.32 o
  -8  13   8      227.17      217.38     13.30 o
  -7  13   8      466.27      475.70     17.08 o
  -6  13   8      530.69      596.31     17.57 o
  -5  13   8      231.37      314.62     11.28 o
  -4  13   8        1.70       11.38      9.57 o
  -3  13   8      708.23      752.94     21.11 o
  -2  13   8       32.47       25.77      9.12 o
  -1  13   8        3.23        7.19      8.29 o
   0  13   8     2542.22     2409.81     54.12 o
   1  13   8      178.95      169.56     13.62 o
   2  13   8      294.54      237.53     16.49 o
   3  13   8       69.03       90.47     15.21 o
   4  13   8       90.27       46.01     14.98 o
   5  13   8        1.91      -13.38     13.38 o
   6  13   8      494.44      397.36     19.48 o
   7  13   8       41.44       54.57     20.75 o
   8  13   8      138.80      163.03     20.33 o
   9  13   8       38.71       49.69     18.59 o
  10  13   8        5.04      -18.08     18.08 o
  11  13   8       24.60        5.08     18.83 o
  12  13   8        4.77        7.77     21.63 o
  13  13   8       98.53      136.62     28.80 o
 -17  14   8       18.07       15.97     19.17 o
 -16  14   8        1.64       -5.17     17.42 o
 -15  14   8        0.04       -1.88     17.47 o
 -14  14   8       10.87        7.32     17.66 o
 -13  14   8       26.51       27.82     17.75 o
 -12  14   8       63.08       62.38     17.90 o
 -11  14   8      477.58      514.04     25.73 o
 -10  14   8        1.35      -13.89     13.89 o
  -9  14   8      121.19      159.17     14.77 o
  -8  14   8      154.63      191.74     15.30 o
  -7  14   8      644.53      666.22     19.11 o
  -6  14   8      142.35      104.45     11.91 o
  -5  14   8      287.54      225.41     13.63 o
  -4  14   8      590.38      584.64     17.52 o
  -3  14   8        4.76        8.10      9.80 o
  -2  14   8      210.27      195.39     19.12 o
  -1  14   8       67.62       71.63     10.77 o
   0  14   8        7.48        0.90     11.22 o
   1  14   8        0.05       -5.25     11.49 o
   2  14   8      319.10      318.16     15.78 o
   3  14   8      138.43      116.37     12.99 o
   4  14   8      109.46       86.25     12.80 o
   5  14   8        6.23        9.75     17.13 o
   6  14   8       23.85       -4.41     20.17 o
   7  14   8      180.27      172.45     23.72 o
   8  14   8       17.54        7.50     18.64 o
   9  14   8        0.38      -18.02     18.02 o
  10  14   8        6.93       -5.53     22.16 o
  11  14   8        5.26       24.85     24.56 o
  12  14   8       40.79       36.21     23.96 o
 -16  15   8       11.75       -3.99     24.74 o
 -15  15   8       32.81       62.19     19.97 o
 -14  15   8        2.20      -13.76     18.06 o
 -13  15   8       22.88       34.80     18.20 o
 -12  15   8        0.62      -16.71     16.71 o
 -11  15   8       37.89       23.90     17.65 o
 -10  15   8        4.49       -1.51     16.33 o
  -9  15   8       54.25       66.01     15.45 o
  -8  15   8       27.15       34.96     13.63 o
  -7  15   8     1083.39     1119.03     27.55 o
  -6  15   8        0.22       -5.62     11.30 o
  -5  15   8      164.96      167.44     13.45 o
  -4  15   8       10.29       -2.06     10.27 o
  -3  15   8      298.45      262.92     14.04 o
  -2  15   8       75.75       54.28     10.77 o
  -1  15   8     1116.70     1043.89     26.70 o
   0  15   8      508.77      573.14     35.45 o
   1  15   8       24.15       35.78     12.90 o
   2  15   8       17.81        6.64     17.04 o
   3  15   8       13.41       -3.80     16.20 o
   4  15   8       18.86       10.22     16.67 o
   5  15   8       19.40       37.81     21.39 o
   6  15   8       30.32      -14.06     20.22 o
   7  15   8        4.04       28.55     19.93 o
   8  15   8       13.88       12.76     19.56 o
   9  15   8       34.67        4.38     25.86 o
  10  15   8       65.35       62.64     21.93 o
  11  15   8        2.08      -20.88     20.88 o
 -15  16   8       34.93       13.97     29.83 o
 -14  16   8      102.69       77.42     29.14 o
 -13  16   8        3.91        8.84     19.14 o
 -12  16   8       90.99       96.97     20.35 o
 -11  16   8       36.06       20.14     18.31 o
 -10  16   8      652.60      656.68     29.28 o
  -9  16   8        0.03      -15.28     16.67 o
  -8  16   8        5.28        8.53     13.66 o
  -7  16   8        5.22       -3.91     13.63 o
  -6  16   8      150.01      167.53     16.02 o
  -5  16   8       36.89       38.95     13.80 o
  -4  16   8        0.07       -5.86     10.41 o
  -3  16   8      583.32      752.29     26.54 o
  -2  16   8      687.19      674.27     22.91 o
  -1  16   8      366.47      339.16     18.30 o
   0  16   8      246.68      255.78     20.76 o
   1  16   8       26.06        8.90     18.32 o
   2  16   8       45.09       84.30     18.57 o
   3  16   8       26.21       26.34     17.92 o
   4  16   8       53.09       45.11     18.40 o
   5  16   8       47.75       32.92     22.78 o
   6  16   8       20.25       30.63     23.14 o
   7  16   8        6.36       -1.77     20.29 o
   8  16   8       15.73       -9.59     20.33 o
   9  16   8        4.04        2.35     21.01 o
  10  16   8        0.23      -21.19     21.19 o
 -13  17   8        1.00        2.12     19.81 o
 -12  17   8        4.86       -5.73     20.05 o
 -11  17   8        0.43       -1.95     19.00 o
 -10  17   8        0.35      -18.03     18.03 o
  -9  17   8       13.00       17.80     16.51 o
  -8  17   8        0.05       -2.17     13.52 o
  -7  17   8       83.29       92.84     15.49 o
  -6  17   8       60.15       46.41     14.57 o
  -5  17   8       41.93       27.89     20.17 o
  -4  17   8       31.21       48.80     18.23 o
  -3  17   8        3.53      -17.10     17.19 o
  -2  17   8      178.88      169.50     20.03 o
  -1  17   8      165.76      146.10     19.71 o
   0  17   8      205.47      178.36     20.09 o
   1  17   8      316.93      297.89     22.35 o
   2  17   8        0.51      -12.67     17.83 o
   3  17   8        5.57       -7.02     18.84 o
   4  17   8       21.03        9.75     22.55 o
   5  17   8       11.97      -10.38     22.71 o
   6  17   8        1.99       -2.73     23.51 o
   7  17   8       30.27       48.69     22.73 o
   8  17   8        7.02       -3.25     22.57 o
   9  17   8       31.38       35.73     25.47 o
 -12  18   8        0.18       15.72     20.62 o
 -11  18   8        4.60       -0.71     20.53 o
 -10  18   8        6.65       -2.27     19.10 o
  -9  18   8      116.12       98.35     20.79 o
  -8  18   8       78.20       76.08     17.98 o
  -7  18   8       57.18       34.27     15.83 o
  -6  18   8      150.88      175.41     21.46 o
  -5  18   8       14.61        8.43     18.98 o
  -4  18   8        0.01      -18.69     18.69 o
  -3  18   8      104.17       91.98     19.60 o
  -2  18   8       24.16      -15.79     18.97 o
  -1  18   8        0.98      -17.09     18.46 o
   0  18   8       72.75       99.87     20.82 o
   1  18   8        2.11      -14.46     18.38 o
   2  18   8        1.01      -19.72     19.72 o
   3  18   8       94.03      115.81     23.99 o
   4  18   8        7.39       17.56     24.36 o
   5  18   8       54.22       47.23     27.66 o
   6  18   8       13.42       14.41     26.55 o
   7  18   8        2.88      -29.33     29.33 o
 -10  19   8        0.18       13.13     21.64 o
  -9  19   8        4.43       -1.98     19.65 o
  -8  19   8        3.70       -8.37     22.29 o
  -7  19   8       29.76       -1.08     23.09 o
  -6  19   8      102.21       99.72     21.67 o
  -5  19   8       42.96       17.19     22.41 o
  -4  19   8       24.32       36.17     21.10 o
  -3  19   8      173.10      187.53     23.49 o
  -2  19   8       62.64       41.94     20.80 o
  -1  19   8       60.38       76.40     21.35 o
   0  19   8       18.26       33.69     21.88 o
   1  19   8        7.12      -10.94     20.40 o
   2  19   8        6.26      -11.67     29.32 o
   3  19   8        0.97       27.07     26.30 o
   4  19   8        5.71        3.57     26.78 o
   5  19   8        7.89       21.09     27.04 o
  -7  20   8        0.18      -14.45     24.14 o
  -6  20   8        4.85      -19.77     21.33 o
  -5  20   8        0.18      -21.46     21.64 o
  -4  20   8       94.53      127.40     23.50 o
  -3  20   8       44.39       47.65     26.68 o
  -2  20   8        4.48      -21.85     21.85 o
  -1  20   8        6.07       -6.85     21.74 o
   0  20   8        5.92       13.14     21.69 o
   1  20   8       83.19       67.07     26.53 o
   2  20   8       24.30       10.66     26.19 o
   3  20   8       26.22      -21.48     50.26 o
 -21   0   9       70.77       79.24     55.68 o
 -19   0   9       85.26       51.51     48.59 o
 -17   0   9       58.00       71.32     44.42 o
 -15   0   9       12.52       -4.80     31.49 o
 -13   0   9        0.16        2.40     17.93 o
 -11   0   9     1540.73     1518.86     50.35 o
  -9   0   9     1203.39     1163.71     20.80 o
  -7   0   9       25.08       18.61      5.20 o
  -5   0   9     2346.45     2077.82     43.63 o
  -3   0   9       14.42        7.42      8.92 o
  -1   0   9        1.24       -1.22      7.76 o
   1   0   9       71.66       62.19      9.42 o
   3   0   9     1085.86     1032.36     38.26 o
   5   0   9      421.28      495.42     25.80 o
   7   0   9       21.55       44.39      9.40 o
   9   0   9      234.78      237.23     14.14 o
  11   0   9      397.12      399.44     18.88 o
  13   0   9        0.47       16.34     12.97 o
  15   0   9        0.17        5.75     26.08 o
  17   0   9       51.12       65.56     31.92 o
 -22   1   9        3.01      -39.46     41.29 o
 -21   1   9       16.39       73.74     36.12 o
 -20   1   9       12.10      -36.77     52.97 o
 -19   1   9       82.32       34.17     31.92 o
 -18   1   9        1.65       -5.10     30.64 o
 -17   1   9        4.35        1.16      9.25 o
 -16   1   9       64.56       49.32     26.16 o
 -15   1   9      246.09      204.19     29.92 o
 -14   1   9       18.77       38.06     13.88 o
 -13   1   9      101.04       93.75     14.76 o
 -12   1   9      141.08      142.99     15.07 o
 -11   1   9      101.62      102.77      5.30 o
 -10   1   9      263.05      284.72      6.88 o
  -9   1   9      147.38      169.27      6.64 o
  -8   1   9      547.16      648.25      9.49 o
  -7   1   9      140.98      117.71      4.69 o
  -6   1   9      835.92      793.70     13.30 o
  -5   1   9       21.69       26.68      5.74 o
  -4   1   9     1801.03     1613.19     23.25 o
  -3   1   9     5320.04     4786.20     66.36 o
  -2   1   9      241.38      236.51     11.83 o
  -1   1   9      709.85      779.20     19.75 o
   0   1   9      137.08      143.88     14.33 o
   1   1   9        0.29       -6.34      6.34 o
   2   1   9      309.10      362.54     13.34 o
   3   1   9      382.89      311.15     14.64 o
   4   1   9      809.67      753.63     24.89 o
   5   1   9       17.21       23.02      8.10 o
   6   1   9      199.12      167.45      8.50 o
   7   1   9      209.96      199.75      9.66 o
   8   1   9        0.49       -6.57      6.57 o
   9   1   9      173.76      166.46     11.16 o
  10   1   9      153.55      154.95     10.25 o
  11   1   9      117.75       96.43     11.25 o
  12   1   9        2.43       -2.05      9.52 o
  13   1   9       23.76       16.56     11.24 o
  14   1   9       90.95       87.06     15.45 o
  15   1   9       29.01       46.97     19.42 o
  16   1   9       11.84       10.99     20.54 o
  17   1   9        5.03      -19.82     19.82 o
 -22   2   9        1.49      -22.21     38.78 o
 -21   2   9        2.16      -29.19     34.55 o
 -20   2   9      104.46      144.36     61.41 o
 -19   2   9       41.07        8.89     39.16 o
 -18   2   9       41.56       47.56     10.66 o
 -17   2   9      125.97      142.95      8.97 o
 -16   2   9       65.05       64.10     10.71 o
 -15   2   9      292.52      290.05     34.65 o
 -14   2   9       49.49       38.72      6.02 o
 -13   2   9        3.55        1.89     10.66 o
 -12   2   9       56.88       54.98      7.67 o
 -11   2   9       12.45        5.82      3.64 o
 -10   2   9        7.39        9.44      3.47 o
  -9   2   9      452.10      500.55     12.81 o
  -8   2   9      666.49      697.29     11.98 o
  -7   2   9     2890.79     2916.42     35.41 o
  -6   2   9      405.65      439.77      8.85 o
  -5   2   9     3113.43     3148.96     36.07 o
  -4   2   9       33.18       92.76      8.19 o
  -3   2   9      498.90      478.49     12.45 o
  -2   2   9      923.53      843.30     16.64 o
  -1   2   9      205.69      181.57     10.15 o
   0   2   9      556.13      603.45     16.69 o
   1   2   9     1568.48     1422.20     27.32 o
   2   2   9      299.61      294.26     15.68 o
   3   2   9     1636.92     1570.91     27.15 o
   4   2   9      195.92      186.33      8.69 o
   5   2   9      170.30      201.59     13.17 o
   6   2   9       26.87       18.08     11.51 o
   7   2   9       39.59       44.01      9.01 o
   8   2   9      105.02       96.82     10.82 o
   9   2   9      105.23       95.89     10.55 o
  10   2   9      380.46      396.50     15.43 o
  11   2   9      293.36      280.43     13.65 o
  12   2   9       48.52       49.20     11.13 o
  13   2   9       71.21       80.25     11.95 o
  14   2   9       15.36       -4.58     10.89 o
  15   2   9       16.16        3.45     22.72 o
  16   2   9       10.52       15.77     20.14 o
  17   2   9       13.80       -7.32     31.57 o
 -22   3   9        6.65      -37.96     37.96 o
 -21   3   9       12.59       52.70     35.77 o
 -20   3   9        6.46       35.39     36.55 o
 -19   3   9        0.00       -1.79     11.86 o
 -18   3   9       93.56       87.87      9.63 o
 -17   3   9      156.30      166.13     16.14 o
 -16   3   9        2.69       -7.06      7.06 o
 -15   3   9       62.91       69.30     17.91 o
 -14   3   9       90.09       98.28     12.32 o
 -13   3   9       41.38       48.53      4.90 o
 -12   3   9        8.44       -3.94      5.19 o
 -11   3   9       69.18      100.91      6.91 o
 -10   3   9      585.87      611.25     10.66 o
  -9   3   9      126.40      113.92      5.50 o
  -8   3   9        5.13        1.51      4.20 o
  -7   3   9      425.24      484.70     12.80 o
  -6   3   9      376.34      409.13      9.20 o
  -5   3   9     3272.52     3088.61     35.70 o
  -4   3   9     1237.28      990.12     16.23 o
  -3   3   9     1971.50     1915.97     28.72 o
  -2   3   9       12.21        8.38      5.90 o
  -1   3   9        0.10       -5.13      5.13 o
   0   3   9        2.59       -4.82      4.82 o
   1   3   9      362.58      279.74     16.92 o
   2   3   9     2074.54     2013.55     31.08 o
   3   3   9      173.21      178.50     12.19 o
   4   3   9     1011.25      952.88     24.16 o
   5   3   9       72.23      106.56     11.38 o
   6   3   9       41.57       49.40      8.91 o
   7   3   9      333.15      361.72     12.99 o
   8   3   9        1.09       -6.86      9.54 o
   9   3   9       27.10       20.43      9.71 o
  10   3   9      103.21      105.44     11.44 o
  11   3   9      116.46       73.73     11.87 o
  12   3   9        1.35      -10.10     10.10 o
  13   3   9      111.61      116.01     17.46 o
  14   3   9        3.65      -11.57     11.57 o
  15   3   9       32.46       11.09     22.06 o
  16   3   9        3.39        2.71     20.54 o
  17   3   9       22.43       36.53     22.09 o
 -22   4   9        0.98      -28.82     39.54 o
 -21   4   9        4.37      -19.25     39.05 o
 -20   4   9       21.50       15.42     13.79 o
 -19   4   9        7.39       21.98     16.13 o
 -18   4   9       42.85       59.43      9.52 o
 -17   4   9        0.90       -1.04      8.50 o
 -16   4   9       72.86       66.08      9.69 o
 -15   4   9       78.93       74.51      9.59 o
 -14   4   9       54.98       74.46     12.18 o
 -13   4   9       57.53       69.31      7.96 o
 -12   4   9        5.78        6.12      4.76 o
 -11   4   9        1.17       -3.10      4.51 o
 -10   4   9      293.75      298.63      9.26 o
  -9   4   9     2170.34     2314.50     51.68 o
  -8   4   9      165.49      200.83      9.17 o
  -7   4   9      432.68      422.03      9.35 o
  -6   4   9        8.96        4.14      4.67 o
  -5   4   9       51.71       41.03      5.30 o
  -4   4   9      222.75      189.00     10.55 o
  -3   4   9       90.08      116.12      6.84 o
  -2   4   9       62.52       53.62      7.50 o
  -1   4   9      380.16      321.31     12.22 o
   0   4   9      432.79      391.66     11.91 o
   1   4   9        7.18        1.76      7.06 o
   2   4   9     1208.87     1158.35     21.35 o
   3   4   9      279.39      251.38     15.29 o
   4   4   9       35.48       42.99      8.87 o
   5   4   9       12.87       24.34      9.59 o
   6   4   9      162.10      185.95     11.98 o
   7   4   9      226.74      203.67     11.54 o
   8   4   9      319.19      317.01     12.77 o
   9   4   9       65.44       43.19     10.63 o
  10   4   9       12.94        1.83     10.38 o
  11   4   9       99.96       80.59     12.25 o
  12   4   9       19.12       29.69     11.33 o
  13   4   9       11.37       18.62     11.45 o
  14   4   9       15.42        9.87     13.02 o
  15   4   9        0.84       -5.13     14.27 o
  16   4   9        0.21      -20.23     20.23 o
  17   4   9        7.15        2.23     25.11 o
 -22   5   9       39.21       60.37     38.46 o
 -21   5   9        8.47      -30.61     37.67 o
 -20   5   9        3.06       18.82     15.28 o
 -19   5   9        4.88       14.39     13.27 o
 -18   5   9        0.46       -5.90      9.65 o
 -17   5   9       63.44       61.49     17.03 o
 -16   5   9      200.17      166.38     12.29 o
 -15   5   9       57.71       36.77     11.02 o
 -14   5   9        0.34       -8.57      8.57 o
 -13   5   9      284.92      319.08     11.83 o
 -12   5   9       14.70       21.52      6.47 o
 -11   5   9       50.82       65.18      6.78 o
 -10   5   9       98.55       88.71      7.94 o
  -9   5   9        2.95       10.01      4.40 o
  -8   5   9        6.04       -2.81      5.10 o
  -7   5   9      184.13      145.00      6.62 o
  -6   5   9      721.65      709.45     12.58 o
  -5   5   9     2545.98     2140.81     27.51 o
  -4   5   9     1420.03     1495.95     19.98 o
  -3   5   9      201.91      215.05      7.78 o
  -2   5   9       17.92       20.53      6.71 o
  -1   5   9      160.32      172.47      9.22 o
   0   5   9        3.87       12.09      6.71 o
   1   5   9      283.12      271.61     11.13 o
   2   5   9      305.42      303.98     15.17 o
   3   5   9        6.93      -10.10     10.10 o
   4   5   9        0.54       -7.40      7.40 o
   5   5   9       61.64       62.04      9.06 o
   6   5   9      433.45      391.03     20.40 o
   7   5   9       86.78       64.01     14.35 o
   8   5   9        0.00       -1.64      9.33 o
   9   5   9       36.77       27.88     10.21 o
  10   5   9      333.53      294.65     15.15 o
  11   5   9      142.16      134.23     17.61 o
  12   5   9       33.15       22.50     13.09 o
  13   5   9       17.30        6.02     11.79 o
  14   5   9       14.20      -12.37     12.37 o
  15   5   9        9.76        7.61     14.49 o
  16   5   9        4.32       -3.63     25.80 o
  17   5   9       18.14       18.21     26.01 o
 -21   6   9        0.07       14.32     20.78 o
 -20   6   9       10.18      -11.20     11.37 o
 -19   6   9        0.23      -10.90     10.90 o
 -18   6   9        0.01        2.82     17.55 o
 -17   6   9       31.39       17.17     10.86 o
 -16   6   9        1.06       -6.78     13.06 o
 -15   6   9       22.20       30.65     10.35 o
 -14   6   9      201.12      197.58     12.22 o
 -13   6   9       18.49        7.18      7.98 o
 -12   6   9        3.20       -2.08      8.78 o
 -11   6   9      120.39      114.60     11.05 o
 -10   6   9      188.09      175.46      9.91 o
  -9   6   9       35.08       26.83      6.67 o
  -8   6   9        1.27       -1.36      5.29 o
  -7   6   9       18.01       13.27      5.55 o
  -6   6   9     1551.40     1455.86     19.96 o
  -5   6   9       75.05       71.23      7.49 o
  -4   6   9     1461.40     1604.14     21.68 o
  -3   6   9       23.06        4.64      5.33 o
  -2   6   9      145.83      143.19      7.09 o
  -1   6   9        1.84       -6.11      6.11 o
   0   6   9      381.11      478.20     14.85 o
   1   6   9      108.85      119.21     12.18 o
   2   6   9      169.64      154.85     13.64 o
   3   6   9        0.09        2.51     11.89 o
   4   6   9        3.60        0.14     11.29 o
   5   6   9      184.54      207.11     20.51 o
   6   6   9       40.32       34.85     11.76 o
   7   6   9        7.99       21.15     11.26 o
   8   6   9        6.94        4.94     11.16 o
   9   6   9      461.02      436.74     15.58 o
  10   6   9       15.73        4.06     10.79 o
  11   6   9       88.59      107.56     14.52 o
  12   6   9        9.45       -3.47     12.35 o
  13   6   9        0.53       19.37     12.23 o
  14   6   9       12.59       22.41     17.28 o
  15   6   9       13.91      -15.35     16.16 o
  16   6   9       15.32        0.69     26.37 o
 -21   7   9       15.32       36.85     52.86 o
 -20   7   9        2.58       -2.06     12.58 o
 -19   7   9       13.44        9.50     12.45 o
 -18   7   9       43.19       65.71     14.20 o
 -17   7   9       10.38       11.67     12.16 o
 -16   7   9       24.26       10.18     11.14 o
 -15   7   9        0.30       -1.85     10.68 o
 -14   7   9       40.63       27.45     15.17 o
 -13   7   9        8.63       -6.47      9.27 o
 -12   7   9       28.71       15.70      9.71 o
 -11   7   9        2.27       -3.93      5.70 o
 -10   7   9      257.82      243.50     10.02 o
  -9   7   9      806.93      936.01     15.91 o
  -8   7   9       47.35       46.05      6.89 o
  -7   7   9      110.91       95.27      7.26 o
  -6   7   9       12.25       16.65      6.23 o
  -5   7   9      427.86      408.88     11.51 o
  -4   7   9     1305.19     1278.40     20.30 o
  -3   7   9      296.49      272.90      8.93 o
  -2   7   9      902.01      894.08     16.16 o
  -1   7   9       22.17       10.09      8.36 o
   0   7   9      621.29      572.81     17.02 o
   1   7   9        0.83       -0.01      9.08 o
   2   7   9        0.58       -5.96     12.64 o
   3   7   9      286.21      288.06     19.90 o
   4   7   9        8.64       -6.82     12.90 o
   5   7   9        0.26        2.46     15.06 o
   6   7   9        1.77      -14.40     14.40 o
   7   7   9      104.13      112.20     11.09 o
   8   7   9       96.20       91.76     11.21 o
   9   7   9        1.45        1.68     10.82 o
  10   7   9      120.63      134.91     12.43 o
  11   7   9        8.35       -4.74     13.03 o
  12   7   9       97.94      131.19     16.66 o
  13   7   9        7.91        9.51     13.55 o
  14   7   9       65.86       60.03     18.99 o
  15   7   9        5.30      -18.17     19.80 o
  16   7   9        7.78       14.83     18.61 o
 -21   8   9        3.35       -1.15     15.41 o
 -20   8   9        6.95        8.62     13.29 o
 -19   8   9       45.33       23.25     20.82 o
 -18   8   9       34.25       53.71     13.35 o
 -17   8   9        7.67       22.73     12.37 o
 -16   8   9        0.15      -11.79     11.79 o
 -15   8   9       17.62       21.38     12.07 o
 -14   8   9        3.08       -1.67     13.09 o
 -13   8   9        2.02      -10.25     10.25 o
 -12   8   9       10.68        9.15      9.00 o
 -11   8   9       60.47       42.88      8.29 o
 -10   8   9       18.45       10.05      6.65 o
  -9   8   9       98.48       99.80      8.00 o
  -8   8   9      279.01      295.93      9.87 o
  -7   8   9       19.46       16.95      6.31 o
  -6   8   9       86.97       92.77      7.59 o
  -5   8   9        0.03        0.99      7.05 o
  -4   8   9      486.97      457.44     12.71 o
  -3   8   9       14.65       13.18      6.57 o
  -2   8   9      167.65      163.26      8.60 o
  -1   8   9        0.06       -7.58      7.58 o
   0   8   9       29.54        8.67      9.47 o
   1   8   9        0.34        7.18      8.94 o
   2   8   9       31.60       24.73     10.69 o
   3   8   9        0.20       -7.86      7.86 o
   4   8   9      172.48      160.03     17.35 o
   5   8   9       20.78        5.18     18.00 o
   6   8   9        1.49      -14.32     14.32 o
   7   8   9       22.52       22.32     16.24 o
   8   8   9        6.47       -2.21     14.01 o
   9   8   9       35.96       14.46     14.26 o
  10   8   9        2.84       -8.43     14.52 o
  11   8   9      142.99      176.59     17.59 o
  12   8   9        1.83       20.95     13.98 o
  13   8   9       48.73       73.25     15.31 o
  14   8   9       27.01       -1.57     18.21 o
  15   8   9       63.35       56.53     20.44 o
  16   8   9        0.63      -18.94     18.94 o
 -20   9   9       12.19        9.23     14.71 o
 -19   9   9        0.01      -12.55     12.55 o
 -18   9   9       28.71       29.22     13.80 o
 -17   9   9        3.83        8.40     13.03 o
 -16   9   9       29.10       21.36     25.40 o
 -15   9   9        3.44        2.83     14.60 o
 -14   9   9        3.10       -3.27     12.17 o
 -13   9   9       26.50       38.42     12.64 o
 -12   9   9       35.94       20.86     11.27 o
 -11   9   9        0.89        1.95      8.17 o
 -10   9   9        0.76        8.61      7.22 o
  -9   9   9        4.21        2.13      7.32 o
  -8   9   9      223.94      219.96      9.71 o
  -7   9   9       17.86       34.23      8.01 o
  -6   9   9      118.00      107.08      8.20 o
  -5   9   9       27.82       27.17      7.35 o
  -4   9   9      150.17      171.64      9.41 o
  -3   9   9      120.60      143.62      8.84 o
  -2   9   9      186.31      186.15      9.07 o
  -1   9   9        4.42       -5.00      7.02 o
   0   9   9       24.71       18.22     10.32 o
   1   9   9       25.15       33.98     10.59 o
   2   9   9       17.49        6.35     10.14 o
   3   9   9      265.50      275.04     15.03 o
   4   9   9        1.03       -1.53     14.67 o
   5   9   9       22.09       12.00     15.01 o
   6   9   9      307.97      349.79     20.21 o
   7   9   9       64.64       69.04     17.16 o
   8   9   9       51.77       38.18     15.91 o
   9   9   9        5.79      -15.31     15.31 o
  10   9   9       44.07       28.96     16.83 o
  11   9   9       46.36       55.45     17.09 o
  12   9   9        0.50      -12.39     14.35 o
  13   9   9       97.73      102.85     16.38 o
  14   9   9        8.09        7.61     19.44 o
  15   9   9        8.53       18.06     19.38 o
 -20  10   9        0.13      -14.05     14.05 o
 -19  10   9        1.94       -6.14     13.86 o
 -18  10   9        1.49      -13.44     13.44 o
 -17  10   9        3.56        9.32     14.54 o
 -16  10   9       17.92       10.39     21.37 o
 -15  10   9        0.18      -13.09     13.09 o
 -14  10   9        4.20       -8.11     13.18 o
 -13  10   9        5.62       -2.31     12.67 o
 -12  10   9        0.49      -11.06     11.06 o
 -11  10   9        1.24      -11.03     11.03 o
 -10  10   9       35.01       17.80      7.93 o
  -9  10   9       74.78       80.64      8.58 o
  -8  10   9       48.93       64.55      8.27 o
  -7  10   9       19.74       13.12      8.13 o
  -6  10   9      136.50      170.35      9.58 o
  -5  10   9      690.58      662.02     16.94 o
  -4  10   9      247.94      216.97     10.70 o
  -3  10   9      466.04      437.93     13.27 o
  -2  10   9      111.31      130.17      8.76 o
  -1  10   9       11.18       -6.05      6.05 o
   0  10   9       80.91       74.12     11.01 o
   1  10   9      109.60      114.29     16.04 o
   2  10   9       98.70      113.31     12.62 o
   3  10   9      483.36      480.63     18.20 o
   4  10   9        0.09        1.40      9.88 o
   5  10   9        0.12      -13.97     15.56 o
   6  10   9        0.00      -16.21     16.21 o
   7  10   9       35.41       31.56     27.48 o
   8  10   9      142.59       87.65     18.59 o
   9  10   9       14.15        1.03     15.92 o
  10  10   9      159.66      140.29     18.56 o
  11  10   9       23.36      -10.60     15.55 o
  12  10   9       50.63       28.00     15.77 o
  13  10   9        6.18       -4.00     22.72 o
  14  10   9       27.00       30.69     21.24 o
  15  10   9        0.00      -19.74     19.93 o
 -19  11   9        3.53        0.79     15.93 o
 -18  11   9        0.04       -6.06     14.87 o
 -17  11   9        3.29       -8.33     14.75 o
 -16  11   9        2.41       15.71     18.08 o
 -15  11   9        0.06       -8.66     14.03 o
 -14  11   9       21.43       -5.57     16.86 o
 -13  11   9       16.68       14.15     14.66 o
 -12  11   9       16.36        3.30     13.55 o
 -11  11   9        3.30      -11.66     11.66 o
 -10  11   9        0.22       -8.22     10.13 o
  -9  11   9       18.54        2.14      8.03 o
  -8  11   9      258.90      285.68     14.83 o
  -7  11   9       25.93       16.06      7.90 o
  -6  11   9       78.42       68.96      8.59 o
  -5  11   9       62.76       62.34     11.80 o
  -4  11   9       83.08       80.82      9.33 o
  -3  11   9        0.37       -7.63      7.63 o
  -2  11   9      110.98       79.57      8.77 o
  -1  11   9      264.10      234.84     14.41 o
   0  11   9       48.06       40.57     10.03 o
   1  11   9       34.46       38.23     10.22 o
   2  11   9      112.79      126.00     17.53 o
   3  11   9       36.06       44.06     12.40 o
   4  11   9      109.85      135.08     13.28 o
   5  11   9      112.83      125.30     12.74 o
   6  11   9       27.64       25.80     18.55 o
   7  11   9       12.28       -3.38     17.17 o
   8  11   9        6.17       -2.31     16.62 o
   9  11   9       28.58       -4.55     16.52 o
  10  11   9       16.14        2.49     17.79 o
  11  11   9        0.25       -0.86     17.10 o
  12  11   9        1.77      -17.46     17.46 o
  13  11   9        0.71       -5.83     19.29 o
  14  11   9        5.06      -20.89     20.89 o
 -18  12   9        0.13       -8.62     16.14 o
 -17  12   9        5.04        3.30     16.12 o
 -16  12   9       25.64       20.08     16.49 o
 -15  12   9        0.06      -15.07     15.07 o
 -14  12   9        0.83        3.27     15.10 o
 -13  12   9        4.92       -3.70     14.77 o
 -12  12   9       12.19       22.42     15.88 o
 -11  12   9        4.09      -12.02     12.27 o
 -10  12   9        1.04        9.54     11.07 o
  -9  12   9        7.89       -6.73      9.75 o
  -8  12   9       99.42      111.66      9.58 o
  -7  12   9        0.66       -1.85      7.67 o
  -6  12   9      154.91      152.64      9.91 o
  -5  12   9       43.48       39.85      9.67 o
  -4  12   9      101.85      104.70     10.69 o
  -3  12   9       52.43       21.51      8.80 o
  -2  12   9        0.38       -5.89      7.87 o
  -1  12   9        1.71       -3.95      7.27 o
   0  12   9       12.06       -1.99     10.35 o
   1  12   9       27.01       29.88     10.98 o
   2  12   9       30.50       31.13     10.37 o
   3  12   9       19.60       10.79     13.21 o
   4  12   9        7.19       -3.62     12.26 o
   5  12   9      201.16      204.32     15.32 o
   6  12   9       10.29        5.54     19.22 o
   7  12   9       18.79       13.94     19.55 o
   8  12   9       31.19       38.72     17.92 o
   9  12   9       23.69       24.71     16.88 o
  10  12   9       18.61      -17.79     17.94 o
  11  12   9        4.27       -9.94     23.30 o
  12  12   9       11.29        2.77     19.44 o
  13  12   9       26.18       19.37     24.82 o
 -18  13   9        1.22      -16.99     16.99 o
 -17  13   9       33.50       34.71     17.94 o
 -16  13   9        2.15       -6.15     23.42 o
 -15  13   9       16.53       -3.26     16.83 o
 -14  13   9        7.07        7.83     16.35 o
 -13  13   9       42.27       25.87     16.59 o
 -12  13   9       20.01       12.06     15.83 o
 -11  13   9        4.29       -8.01     15.45 o
 -10  13   9       33.41       22.79     12.53 o
  -9  13   9       21.80       -3.78     10.46 o
  -8  13   9        8.74      -10.09     10.09 o
  -7  13   9       36.39       15.32     10.60 o
  -6  13   9       10.38       -7.74      7.74 o
  -5  13   9       82.56       78.07      9.08 o
  -4  13   9        5.42       -8.80      9.06 o
  -3  13   9      101.78      115.44     10.84 o
  -2  13   9       33.91       49.46      9.31 o
  -1  13   9      259.75      236.55     14.67 o
   0  13   9      198.93      206.30     14.35 o
   1  13   9        0.93      -17.22     21.40 o
   2  13   9      251.33      211.04     14.42 o
   3  13   9       14.78       18.36     10.80 o
   4  13   9        4.07       -8.62     13.60 o
   5  13   9        2.09        6.81     20.02 o
   6  13   9       30.62       22.60     22.66 o
   7  13   9       38.54       47.45     24.17 o
   8  13   9        6.70      -14.87     17.12 o
   9  13   9        6.32        3.90     18.46 o
  10  13   9        1.25       -6.23     18.62 o
  11  13   9        0.01      -18.82     18.82 o
  12  13   9        0.80       11.14     22.45 o
  13  13   9       12.19       14.95     25.78 o
 -17  14   9        2.14       -8.46     18.14 o
 -16  14   9       10.09       -4.12     17.86 o
 -15  14   9        2.18        1.57     17.23 o
 -14  14   9       23.80       34.11     17.97 o
 -13  14   9        8.71       10.34     16.82 o
 -12  14   9        0.49       -3.99     16.30 o
 -11  14   9        1.17       25.00     16.67 o
 -10  14   9       74.39       86.68     17.97 o
  -9  14   9       54.52       33.98     11.77 o
  -8  14   9        1.08       -2.87     10.97 o
  -7  14   9       68.12       74.00     13.70 o
  -6  14   9       43.41       50.72     11.64 o
  -5  14   9       18.00       24.76     10.43 o
  -4  14   9       73.98       51.22     10.54 o
  -3  14   9       71.19       54.19     10.59 o
  -2  14   9        8.36       18.65      9.47 o
  -1  14   9        6.11        6.00     12.10 o
   0  14   9      125.76      150.32     14.11 o
   1  14   9      536.53      595.40     20.28 o
   2  14   9       70.55       92.83     12.92 o
   3  14   9       19.31       10.92     11.42 o
   4  14   9      203.16      186.44     14.54 o
   5  14   9        0.60      -15.46     20.61 o
   6  14   9       11.04      -24.26     28.71 o
   7  14   9       20.74       -0.70     19.99 o
   8  14   9        6.12      -21.60     21.60 o
   9  14   9        0.30      -14.88     19.37 o
  10  14   9       39.02       -6.77     20.51 o
  11  14   9        0.05        8.13     20.70 o
  12  14   9       39.39       67.00     25.38 o
 -16  15   9       58.09       52.35     20.34 o
 -15  15   9       12.06       34.40     19.92 o
 -14  15   9       28.10       37.11     18.92 o
 -13  15   9        9.92       20.60     18.26 o
 -12  15   9       11.09       17.62     17.69 o
 -11  15   9       26.50       -6.52     16.70 o
 -10  15   9       26.82       15.06     21.97 o
  -9  15   9        0.79       -1.24     14.72 o
  -8  15   9        0.81        3.19     11.51 o
  -7  15   9       49.14       36.12     12.14 o
  -6  15   9        0.04       -4.05     10.77 o
  -5  15   9      183.31      212.93     14.11 o
  -4  15   9        3.13        6.98     10.29 o
  -3  15   9       29.05       16.56     10.83 o
  -2  15   9       12.63        6.54     12.88 o
  -1  15   9      146.42      167.33     19.96 o
   0  15   9       17.62       26.92     13.21 o
   1  15   9       13.32       -7.51     11.92 o
   2  15   9        7.46        4.95     14.14 o
   3  15   9       43.16       40.37     23.76 o
   4  15   9       17.91        2.93     20.22 o
   5  15   9       47.10       31.45     21.04 o
   6  15   9        8.87        2.29     22.26 o
   7  15   9        5.55      -22.03     22.03 o
   8  15   9        2.02      -20.62     20.62 o
   9  15   9        2.63       -5.73     19.62 o
  10  15   9        6.09      -18.24     21.03 o
  11  15   9        7.41       25.82     24.77 o
 -14  16   9        2.43      -16.61     18.98 o
 -13  16   9       12.39       11.58     19.01 o
 -12  16   9        7.22       23.46     18.89 o
 -11  16   9       11.59       -9.87     17.95 o
 -10  16   9       19.27       35.16     17.69 o
  -9  16   9        3.71       -0.77     14.98 o
  -8  16   9        2.95      -13.36     13.36 o
  -7  16   9        0.23      -13.17     13.17 o
  -6  16   9       20.42      -12.52     12.52 o
  -5  16   9        2.26        0.22     11.08 o
  -4  16   9       46.03       55.26     14.69 o
  -3  16   9        2.10       11.72     15.57 o
  -2  16   9       43.81       59.22     13.44 o
  -1  16   9        1.67      -14.95     14.95 o
   0  16   9       93.87      112.00     18.96 o
   1  16   9        0.02      -17.15     17.15 o
   2  16   9        4.16       -2.19     17.28 o
   3  16   9       50.90       53.68     18.50 o
   4  16   9        0.55       -9.46     20.44 o
   5  16   9        3.95       16.60     21.62 o
   6  16   9        0.00       10.26     23.38 o
   7  16   9       23.17       -2.38     20.80 o
   8  16   9        6.68      -18.60     21.36 o
   9  16   9       12.22       12.86     22.51 o
  10  16   9        0.21      -21.57     22.05 o
 -13  17   9       56.57       69.19     21.82 o
 -12  17   9        2.24        2.16     21.46 o
 -11  17   9       11.13        1.16     18.74 o
 -10  17   9       16.19        2.22     17.25 o
  -9  17   9        8.54        0.86     16.43 o
  -8  17   9       11.04        4.69     15.77 o
  -7  17   9        8.37       10.84     14.64 o
  -6  17   9        1.01        3.38     13.55 o
  -5  17   9       51.20       39.64     18.65 o
  -4  17   9        7.37       24.46     14.58 o
  -3  17   9       93.95      111.75     20.07 o
  -2  17   9        6.08        9.80     17.52 o
  -1  17   9       39.98       61.00     18.91 o
   0  17   9       80.46       84.36     19.53 o
   1  17   9       30.27       43.51     18.62 o
   2  17   9        0.22      -13.45     18.27 o
   3  17   9       17.49      -13.81     22.42 o
   4  17   9        3.41       11.15     24.41 o
   5  17   9        0.01      -18.04     22.73 o
   6  17   9       34.20       42.81     25.23 o
   7  17   9        0.36      -12.36     22.40 o
   8  17   9        0.43      -18.03     22.00 o
 -11  18   9        7.82       17.58     19.95 o
 -10  18   9       31.42       -9.99     18.55 o
  -9  18   9        3.54        6.44     17.83 o
  -8  18   9        5.87      -11.56     15.79 o
  -7  18   9       23.02       23.21     18.81 o
  -6  18   9        0.99       -9.92     18.71 o
  -5  18   9        0.01      -16.31     18.15 o
  -4  18   9        1.03       14.73     18.95 o
  -3  18   9        0.31        5.90     19.16 o
  -2  18   9       37.62       59.62     23.94 o
  -1  18   9       14.01       12.07     19.38 o
   0  18   9       25.41       35.41     19.46 o
   1  18   9       22.42       25.32     19.95 o
   2  18   9       25.22       46.56     26.71 o
   3  18   9        8.53       45.06     25.02 o
   4  18   9        4.78      -21.25     24.07 o
   5  18   9        0.23      -24.50     24.92 o
   6  18   9       26.40       26.50     25.50 o
   7  18   9       10.87      -23.54     23.54 o
  -9  19   9       14.50        8.52     18.87 o
  -8  19   9        0.72       35.64     28.32 o
  -7  19   9        0.03       -1.92     22.65 o
  -6  19   9       13.68      -11.87     19.97 o
  -5  19   9        4.66       -8.62     20.13 o
  -4  19   9        3.63      -14.46     22.36 o
  -3  19   9        0.86      -12.84     20.58 o
  -2  19   9        1.60      -20.24     20.24 o
  -1  19   9       11.89       -7.40     20.76 o
   0  19   9        7.33        9.12     21.20 o
   1  19   9        4.34      -13.56     24.00 o
   2  19   9        9.48       22.91     25.77 o
   3  19   9        6.48        6.47     26.15 o
   4  19   9        6.37       19.24     26.58 o
   5  19   9       10.15      -46.92     46.92 o
  -6  20   9        8.97        7.97     25.86 o
  -5  20   9       26.24       37.38     22.24 o
  -4  20   9        0.00        5.76     22.38 o
  -3  20   9        1.03       -3.72     21.58 o
  -2  20   9       14.90       17.27     24.36 o
  -1  20   9        6.04       -8.23     21.64 o
   0  20   9        6.82       19.03     25.55 o
   1  20   9       17.71       43.59     27.16 o
 -22   0  10       75.64       65.48     57.97 o
 -20   0  10      139.40      177.67     52.34 o
 -18   0  10      119.72      184.13     48.59 o
 -16   0  10      121.48      152.23     40.87 o
 -14   0  10      284.77      281.36     28.47 o
 -12   0  10        7.23       -3.55     16.51 o
 -10   0  10     4935.68     5468.76     78.91 o
  -8   0  10     6244.91     6183.04    101.45 o
  -6   0  10     9482.45     9273.53    146.67 o
  -4   0  10    50521.61    54196.70    972.89 o
  -2   0  10     5891.82     6232.82     99.24 o
   0   0  10     1005.65     1260.34     28.99 o
   2   0  10        0.08       26.41     25.54 o
   4   0  10      659.91      650.60     33.05 o
   6   0  10     1248.99     1066.19     29.27 o
   8   0  10     1195.56     1152.70     31.49 o
  10   0  10        2.40        8.89     10.18 o
  12   0  10      128.06       98.68     14.06 o
  14   0  10      106.87       88.90     22.66 o
  16   0  10        5.48       19.87     29.25 o
 -22   1  10      129.49      139.12     42.08 o
 -21   1  10       11.06       57.87     36.93 o
 -20   1  10      167.75      179.87     41.14 o
 -19   1  10       35.05       22.67     46.19 o
 -18   1  10       24.10       58.15     47.13 o
 -17   1  10      123.50       55.49     30.73 o
 -16   1  10      795.44      614.57     42.08 o
 -15   1  10      909.75      848.55     31.40 o
 -14   1  10      174.65      127.48     15.96 o
 -13   1  10      739.71      747.07     27.17 o
 -12   1  10      835.01      790.31     34.70 o
 -11   1  10        5.49        3.54      3.14 o
 -10   1  10       38.97       31.24      4.46 o
  -9   1  10     3779.42     3773.15     45.49 o
  -8   1  10       43.90       45.14      4.50 o
  -7   1  10     6828.81     6954.43     83.55 o
  -6   1  10     2645.73     3057.56     32.62 o
  -5   1  10      539.28      511.02     18.96 o
  -4   1  10     2825.03     2698.39     40.42 o
  -3   1  10     2361.60     2399.04     38.53 o
  -2   1  10    10822.01    12096.85    159.58 o
  -1   1  10    11333.25    11826.31    156.92 o
   0   1  10      128.95      197.29     10.80 o
   1   1  10     2534.97     2392.87     35.55 o
   2   1  10      553.33      492.83     15.45 o
   3   1  10     7484.24     7680.57     96.26 o
   4   1  10      810.35      811.15     23.49 o
   5   1  10     1684.70     1562.61     28.07 o
   6   1  10      305.53      278.88     10.89 o
   7   1  10      394.05      383.71     20.24 o
   8   1  10       95.72       88.59     11.22 o
   9   1  10       25.92       13.08      8.19 o
  10   1  10        4.38       -3.90      6.83 o
  11   1  10       93.82       65.78     11.03 o
  12   1  10      190.58      187.99     13.05 o
  13   1  10      214.19      201.11     17.23 o
  14   1  10      205.37      231.73     17.96 o
  15   1  10        1.57       11.32     19.15 o
  16   1  10        3.46        3.62     21.01 o
  17   1  10        0.03        3.90     22.17 o
 -22   2  10       10.60      -23.36     39.37 o
 -21   2  10      553.62      614.69     81.33 o
 -20   2  10        5.83        1.24     34.14 o
 -19   2  10      127.69      147.77     53.38 o
 -18   2  10      250.09      274.18     15.99 o
 -17   2  10      465.07      477.23     18.90 o
 -16   2  10       14.75       12.98     15.84 o
 -15   2  10      723.12      755.22     19.70 o
 -14   2  10       19.82       25.23      6.85 o
 -13   2  10      491.22      546.18     14.09 o
 -12   2  10      434.72      390.19     10.92 o
 -11   2  10       77.47       55.32      4.64 o
 -10   2  10       96.86      111.34      9.98 o
  -9   2  10      106.19      104.71      7.90 o
  -8   2  10     4667.23     5150.42     62.68 o
  -7   2  10     7946.55     8167.56    104.48 o
  -6   2  10     6532.97     7503.63     79.25 o
  -5   2  10      189.25      253.43      7.76 o
  -4   2  10       62.66       52.71      6.54 o
  -3   2  10    11654.17    13314.14    160.46 o
  -2   2  10     3327.12     3569.74     52.88 o
  -1   2  10        1.38        8.87      7.48 o
   0   2  10     2174.49     2199.32     36.94 o
   1   2  10        0.58        7.15      8.60 o
   2   2  10      505.43      474.91     16.87 o
   3   2  10      145.73      117.45     10.85 o
   4   2  10     3285.24     3561.89     51.45 o
   5   2  10       17.17       34.77     14.83 o
   6   2  10      195.76      160.00     15.22 o
   7   2  10      177.06      141.95     11.37 o
   8   2  10        5.27       -9.20      9.20 o
   9   2  10      161.98      121.92     11.53 o
  10   2  10        3.58       -1.19      9.88 o
  11   2  10       78.40       78.14     11.07 o
  12   2  10       24.08       39.97     11.16 o
  13   2  10       60.07       78.60     12.01 o
  14   2  10       27.40       14.39     15.07 o
  15   2  10       89.12       91.48     21.39 o
  16   2  10        3.13      -20.51     20.51 o
  17   2  10        3.72       22.61     26.82 o
 -22   3  10        0.65       83.79     41.91 o
 -21   3  10        1.75      -35.26     35.26 o
 -20   3  10      231.18      184.37     69.23 o
 -19   3  10       21.60        2.29     31.96 o
 -18   3  10       93.84      103.57     13.11 o
 -17   3  10      525.21      479.12     14.60 o
 -16   3  10     2103.39     1992.60     35.53 o
 -15   3  10        6.62       -6.16      6.16 o
 -14   3  10      343.83      335.72     13.88 o
 -13   3  10       19.31       19.07      4.46 o
 -12   3  10     1517.86     1529.28     20.32 o
 -11   3  10        2.74        5.99      4.07 o
 -10   3  10      761.10      868.60     14.04 o
  -9   3  10       54.63       77.53      8.50 o
  -8   3  10     2990.70     3078.80     44.29 o
  -7   3  10      609.18      651.31     21.28 o
  -6   3  10     1510.21     1453.51     20.93 o
  -5   3  10      201.51      142.07      6.75 o
  -4   3  10     9914.98    10912.85    132.78 o
  -3   3  10      761.77      884.46     17.56 o
  -2   3  10     2685.93     2898.86     40.89 o
  -1   3  10     1186.15     1259.71     22.38 o
   0   3  10     6257.94     6610.10     84.39 o
   1   3  10      683.33      795.53     17.44 o
   2   3  10     1390.64     1464.68     25.38 o
   3   3  10     4241.07     4223.48     64.93 o
   4   3  10      364.65      391.57     17.45 o
   5   3  10       13.84       19.47     10.98 o
   6   3  10     1086.75     1064.03     22.40 o
   7   3  10      562.49      583.65     17.56 o
   8   3  10       86.51       78.25     10.92 o
   9   3  10      487.89      472.95     16.81 o
  10   3  10        4.44        5.89     10.27 o
  11   3  10       47.96       32.78     10.67 o
  12   3  10       37.13       24.53     11.11 o
  13   3  10       25.08       -0.25     11.59 o
  14   3  10      120.01      110.06     18.46 o
  15   3  10       19.69        5.26     19.54 o
  16   3  10       31.25        8.21     21.26 o
  17   3  10       32.60       11.54     26.26 o
 -22   4  10       52.19      -11.14     40.10 o
 -21   4  10       18.85       55.05     36.27 o
 -20   4  10       63.14       83.26     36.12 o
 -19   4  10      183.02      133.51     15.65 o
 -18   4  10       15.73       17.95      8.50 o
 -17   4  10      303.96      290.41     24.55 o
 -16   4  10       30.92       46.96      8.97 o
 -15   4  10     1372.87     1285.18     26.75 o
 -14   4  10        0.41       -8.24     10.32 o
 -13   4  10     2354.51     2160.87     29.21 o
 -12   4  10       11.28       14.89      4.96 o
 -11   4  10      135.51      123.17     10.14 o
 -10   4  10      304.47      319.40     10.02 o
  -9   4  10     3049.81     2933.21     43.14 o
  -8   4  10      422.73      467.05     10.93 o
  -7   4  10        6.49       17.90      4.98 o
  -6   4  10     3678.03     3529.07     43.17 o
  -5   4  10    11334.60    11995.50    125.03 o
  -4   4  10      886.73      909.49     16.32 o
  -3   4  10     1935.39     2046.41     31.19 o
  -2   4  10      266.77      265.16     10.72 o
  -1   4  10      397.59      470.83     13.46 o
   0   4  10      250.81      253.15     18.60 o
   1   4  10     3701.61     3684.76     51.29 o
   2   4  10       52.65       42.93      5.83 o
   3   4  10       55.41       25.56     13.15 o
   4   4  10     1083.56      957.89     25.31 o
   5   4  10       30.62       47.09      9.57 o
   6   4  10      107.58       93.18     11.40 o
   7   4  10      126.90      107.24     10.72 o
   8   4  10     1612.19     1622.81     26.80 o
   9   4  10       64.35       58.36     11.07 o
  10   4  10      648.99      572.56     20.73 o
  11   4  10       37.73        1.71     10.93 o
  12   4  10      249.61      243.79     18.17 o
  13   4  10       32.59       30.57     12.04 o
  14   4  10      173.51      167.61     15.89 o
  15   4  10       15.71       10.21     20.37 o
  16   4  10        4.57      -18.64     25.73 o
 -22   5  10       53.13       55.33     43.48 o
 -21   5  10       93.74       40.95     40.32 o
 -20   5  10        2.52      -12.28     14.00 o
 -19   5  10        2.64       17.81      9.60 o
 -18   5  10       95.55       78.04     21.77 o
 -17   5  10      549.05      495.12     18.04 o
 -16   5  10       84.07       57.12     10.20 o
 -15   5  10      146.95      157.02     11.78 o
 -14   5  10        0.09       -2.91      8.75 o
 -13   5  10      252.92      226.73     11.37 o
 -12   5  10      330.00      282.33     12.68 o
 -11   5  10      596.96      635.89     14.37 o
 -10   5  10      157.99      179.21     10.06 o
  -9   5  10      218.57      228.28     10.05 o
  -8   5  10      502.51      473.05     10.73 o
  -7   5  10      199.83      196.42      8.51 o
  -6   5  10      808.19      648.38     17.82 o
  -5   5  10     1033.81     1118.60     18.81 o
  -4   5  10      261.62      276.86      8.95 o
  -3   5  10    19526.53    20216.47    220.73 o
  -2   5  10      261.38      289.17     11.36 o
  -1   5  10     3687.45     3501.52     49.07 o
   0   5  10      286.03      238.82     11.44 o
   1   5  10     1769.41     1710.58     47.69 o
   2   5  10       20.35       35.76     12.40 o
   3   5  10      134.95      148.52      9.31 o
   4   5  10      378.27      490.74     22.58 o
   5   5  10      972.98      938.64     21.82 o
   6   5  10      257.51      218.91     13.41 o
   7   5  10      503.72      596.75     17.74 o
   8   5  10       24.77       -1.79      9.86 o
   9   5  10       14.89        4.84     10.22 o
  10   5  10       58.14       57.60     12.16 o
  11   5  10       58.09       61.84     12.45 o
  12   5  10       86.55       79.87     13.04 o
  13   5  10      282.57      310.96     16.47 o
  14   5  10       62.21       71.14     17.80 o
  15   5  10        5.86       -4.44     24.10 o
  16   5  10        0.18      -16.19     25.44 o
 -21   6  10       95.98      111.89     39.72 o
 -20   6  10        5.91        6.98     28.33 o
 -19   6  10      221.91      266.60     22.00 o
 -18   6  10      438.17      451.34     18.39 o
 -17   6  10      278.11      272.41     15.71 o
 -16   6  10       15.38       -0.08     16.55 o
 -15   6  10        9.67        4.39     13.94 o
 -14   6  10       83.71       70.83     11.84 o
 -13   6  10      142.71      187.86     10.90 o
 -12   6  10     1210.51     1231.49     23.57 o
 -11   6  10       19.65        5.96      7.62 o
 -10   6  10     1232.18     1283.94     23.92 o
  -9   6  10        8.42       -4.51      4.51 o
  -8   6  10      309.88      306.85      9.15 o
  -7   6  10      120.58      128.04      8.20 o
  -6   6  10     1033.47     1061.37     18.13 o
  -5   6  10      258.54      315.34     10.72 o
  -4   6  10     1554.28     1533.86     21.27 o
  -3   6  10      605.18      582.37     14.40 o
  -2   6  10        0.90       -5.52      7.41 o
  -1   6  10     3045.95     3453.58     49.22 o
   0   6  10     5096.76     5515.00     73.34 o
   1   6  10      385.74      393.81     26.10 o
   2   6  10        4.67       12.66     14.03 o
   3   6  10     1294.65     1311.86     30.75 o
   4   6  10      344.73      445.89     19.08 o
   5   6  10      426.42      449.13     21.33 o
   6   6  10       57.20       30.72     11.03 o
   7   6  10     1120.55     1168.29     29.98 o
   8   6  10      136.96      151.28     12.56 o
   9   6  10      426.97      422.59     15.54 o
  10   6  10      105.74      108.37     16.96 o
  11   6  10       99.76       97.86     13.66 o
  12   6  10       60.40       23.80     14.76 o
  13   6  10      112.96      105.78     15.21 o
  14   6  10        0.46      -14.89     16.02 o
  15   6  10        4.26      -19.13     28.13 o
  16   6  10       26.96       24.21     26.94 o
 -21   7  10       60.95       67.63     19.53 o
 -20   7  10      245.56      266.33     17.61 o
 -19   7  10      150.59      192.31     25.65 o
 -18   7  10      142.98      159.93     16.27 o
 -17   7  10       11.53      -11.09     11.09 o
 -16   7  10      258.85      259.25     18.09 o
 -15   7  10      168.25      199.33     14.51 o
 -14   7  10      189.43      225.19     13.62 o
 -13   7  10     1436.16     1292.36     25.68 o
 -12   7  10       21.77       10.92      8.51 o
 -11   7  10        7.87       -7.21      8.14 o
 -10   7  10        7.54       -4.12      5.34 o
  -9   7  10     1997.17     1981.81     25.84 o
  -8   7  10        0.01       -0.40      6.03 o
  -7   7  10       36.17       37.33      6.58 o
  -6   7  10     1601.45     1570.98     23.70 o
  -5   7  10      361.84      381.48     11.48 o
  -4   7  10      215.20      228.21      9.64 o
  -3   7  10      302.62      370.30     10.52 o
  -2   7  10       36.68       47.59      7.51 o
  -1   7  10      112.92      119.14     10.12 o
   0   7  10      719.99      603.73     18.21 o
   1   7  10        0.15       16.51     11.83 o
   2   7  10      603.23      583.12     21.47 o
   3   7  10      224.64      165.55     15.71 o
   4   7  10       37.13       21.56     16.11 o
   5   7  10     2884.54     2875.93     52.27 o
   6   7  10     1239.24     1179.62     32.34 o
   7   7  10      184.94      207.57     19.06 o
   8   7  10      251.75      246.37     17.54 o
   9   7  10        2.56       -2.96     14.02 o
  10   7  10       69.07       64.63     15.74 o
  11   7  10      198.50      174.86     16.75 o
  12   7  10        4.23      -13.38     14.29 o
  13   7  10      159.36      150.10     17.19 o
  14   7  10       18.64      -16.55     16.55 o
  15   7  10        4.05        0.90     19.02 o
  16   7  10       22.11       20.41     29.73 o
 -21   8  10       58.78       44.83     57.35 o
 -20   8  10       79.41       83.16     15.07 o
 -19   8  10       23.62       25.81     19.67 o
 -18   8  10       41.31       20.11     16.83 o
 -17   8  10      438.74      456.15     20.30 o
 -16   8  10      216.85      201.76     15.95 o
 -15   8  10      392.44      426.80     19.12 o
 -14   8  10      553.20      450.26     24.49 o
 -13   8  10       99.95       96.07     11.45 o
 -12   8  10       70.93       57.79     10.20 o
 -11   8  10       31.59       26.82      9.11 o
 -10   8  10      894.29      967.49     17.18 o
  -9   8  10      166.67      144.36      8.72 o
  -8   8  10      857.52      890.98     17.17 o
  -7   8  10      556.93      519.67     12.85 o
  -6   8  10        5.96        3.61      7.08 o
  -5   8  10      390.89      486.65     13.27 o
  -4   8  10     1198.19     1252.32     22.01 o
  -3   8  10     3270.81     3381.90     43.61 o
  -2   8  10       20.36       16.62      6.33 o
  -1   8  10      293.86      210.98     18.43 o
   0   8  10      125.79      115.49     11.46 o
   1   8  10       50.46       49.13     10.45 o
   2   8  10      108.67      114.00     15.93 o
   3   8  10      117.11      108.80     16.07 o
   4   8  10      503.24      413.86     21.45 o
   5   8  10      180.88      156.83     17.06 o
   6   8  10      166.29      177.28     18.51 o
   7   8  10     1305.27     1308.40     35.45 o
   8   8  10        0.09       -2.36     14.66 o
   9   8  10     1037.81     1077.14     30.99 o
  10   8  10      243.51      211.00     17.16 o
  11   8  10        0.96        5.97     14.38 o
  12   8  10       73.73       66.22     15.27 o
  13   8  10        0.02      -14.11     15.22 o
  14   8  10        7.67      -10.70     18.03 o
  15   8  10        0.33       -1.23     20.17 o
 -20   9  10      238.11      336.65     21.04 o
 -19   9  10       20.85       38.11     14.59 o
 -18   9  10       82.18      105.44     15.02 o
 -17   9  10        0.04       11.62     12.71 o
 -16   9  10      111.44      101.88     14.82 o
 -15   9  10      207.26      237.02     26.88 o
 -14   9  10      198.66      196.40     16.01 o
 -13   9  10       47.37       62.15     12.29 o
 -12   9  10      102.40       90.61     11.52 o
 -11   9  10        5.76        3.95      9.49 o
 -10   9  10      221.64      170.77      9.56 o
  -9   9  10        0.63       -8.78      8.78 o
  -8   9  10      295.29      283.69     10.84 o
  -7   9  10       18.16       18.24      7.52 o
  -6   9  10      102.20      120.34      9.32 o
  -5   9  10        0.68       -5.12      9.47 o
  -4   9  10      257.59      324.75     11.74 o
  -3   9  10      480.71      483.20     13.55 o
  -2   9  10     2744.56     2794.73     36.43 o
  -1   9  10       25.78       40.54     11.51 o
   0   9  10      211.12      212.61     14.18 o
   1   9  10      185.55      230.99     14.23 o
   2   9  10      347.10      351.36     16.57 o
   3   9  10       56.27       69.82     15.84 o
   4   9  10     1693.80     1565.68     37.21 o
   5   9  10      119.02      112.89     17.20 o
   6   9  10        2.07        4.17     16.50 o
   7   9  10     1130.02     1134.57     33.95 o
   8   9  10      362.86      371.31     20.84 o
   9   9  10       29.88       33.56     16.59 o
  10   9  10        6.81        1.48     15.83 o
  11   9  10       20.01        4.60     14.70 o
  12   9  10      156.78      152.42     17.69 o
  13   9  10       27.44       19.94     17.35 o
  14   9  10       24.45       50.68     21.06 o
  15   9  10        1.09        5.53     20.37 o
 -20  10  10       34.56       44.18     22.49 o
 -19  10  10        9.29       17.77     15.12 o
 -18  10  10       49.63       23.69     14.85 o
 -17  10  10        8.87        2.50     13.61 o
 -16  10  10      357.01      312.84     19.40 o
 -15  10  10      296.10      231.69     27.09 o
 -14  10  10      542.28      474.62     21.93 o
 -13  10  10      149.79      107.30     13.88 o
 -12  10  10      295.73      260.98     16.21 o
 -11  10  10       88.98       42.88     10.50 o
 -10  10  10      390.41      409.71     15.17 o
  -9  10  10      981.62      925.60     18.00 o
  -8  10  10      271.71      299.63     15.51 o
  -7  10  10     1667.71     1767.20     29.41 o
  -6  10  10      114.72       88.34      8.81 o
  -5  10  10      615.86      664.86     19.99 o
  -4  10  10      274.45      249.00     18.75 o
  -3  10  10       81.16       83.25      9.90 o
  -2  10  10      425.98      402.34     12.76 o
  -1  10  10     1132.17     1089.68     23.77 o
   0  10  10     1051.58      995.86     25.50 o
   1  10  10      309.20      324.36     15.95 o
   2  10  10       56.23       68.24     11.96 o
   3  10  10     1042.26     1059.85     26.02 o
   4  10  10      140.65      143.33     18.48 o
   5  10  10      322.59      355.26     23.06 o
   6  10  10       74.84      119.71     19.05 o
   7  10  10      240.33      244.59     28.56 o
   8  10  10       36.43       15.97     16.04 o
   9  10  10       18.34       15.38     17.48 o
  10  10  10        4.77       18.48     16.95 o
  11  10  10        0.40      -16.01     16.01 o
  12  10  10       21.17        1.19     15.72 o
  13  10  10       12.53       21.06     19.30 o
  14  10  10       11.21      -20.49     20.49 o
 -19  11  10       53.81       24.31     15.91 o
 -18  11  10       23.03       21.46     15.51 o
 -17  11  10        0.57       10.10     14.87 o
 -16  11  10       13.31        7.94     14.73 o
 -15  11  10      135.16      139.46     17.10 o
 -14  11  10       81.05       72.14     15.44 o
 -13  11  10     1115.18     1062.12     40.90 o
 -12  11  10      125.50       84.28     13.94 o
 -11  11  10       85.36       55.03     11.40 o
 -10  11  10      518.12      489.50     19.32 o
  -9  11  10      493.75      481.90     13.92 o
  -8  11  10      803.97      836.46     17.83 o
  -7  11  10      704.30      727.55     16.50 o
  -6  11  10      387.49      468.98     13.45 o
  -5  11  10       99.38      112.68     13.46 o
  -4  11  10      202.63      282.77     12.17 o
  -3  11  10      583.27      615.53     17.20 o
  -2  11  10      367.67      438.92     14.64 o
  -1  11  10      173.05      170.23     12.67 o
   0  11  10      119.51      101.04     11.64 o
   1  11  10       42.41       41.35     16.86 o
   2  11  10      106.03      116.94     13.63 o
   3  11  10      347.21      383.92     18.18 o
   4  11  10     2042.92     2148.67     39.60 o
   5  11  10       20.77        0.80     17.59 o
   6  11  10     1204.84     1214.95     39.97 o
   7  11  10      255.52      218.29     25.94 o
   8  11  10        0.24      -16.75     16.75 o
   9  11  10      135.00      120.06     19.03 o
  10  11  10      240.18      228.38     26.46 o
  11  11  10       29.16        3.75     17.72 o
  12  11  10        0.56      -17.27     18.11 o
  13  11  10        8.45       18.54     20.62 o
  14  11  10        3.16       -8.74     33.90 o
 -18  12  10       69.70       74.01     23.33 o
 -17  12  10       18.22       23.49     16.87 o
 -16  12  10        9.64       20.75     16.40 o
 -15  12  10       98.70       90.41     17.38 o
 -14  12  10      401.30      420.13     22.89 o
 -13  12  10       55.75       64.55     17.88 o
 -12  12  10       56.42       47.57     14.50 o
 -11  12  10      272.58      254.38     17.39 o
 -10  12  10       49.72       46.83     11.81 o
  -9  12  10       24.89        5.81      8.76 o
  -8  12  10      466.35      402.33     13.61 o
  -7  12  10      128.41      109.57      9.92 o
  -6  12  10      420.88      456.33     15.07 o
  -5  12  10     1235.34     1173.34     23.12 o
  -4  12  10      343.34      400.70     14.40 o
  -3  12  10      361.72      364.90     16.75 o
  -2  12  10      296.51      339.89     16.90 o
  -1  12  10      113.59      106.46     12.40 o
   0  12  10        0.23       -1.38     10.38 o
   1  12  10       44.92       63.13     11.37 o
   2  12  10      145.50      108.98     14.75 o
   3  12  10       16.28        0.96     12.83 o
   4  12  10        2.97      -11.80     11.80 o
   5  12  10       41.11       27.88     19.44 o
   6  12  10      351.90      459.23     27.28 o
   7  12  10      117.72       65.96     21.43 o
   8  12  10       56.85       25.02     18.21 o
   9  12  10      106.59       69.84     18.88 o
  10  12  10        3.80      -17.84     17.84 o
  11  12  10       14.36       -0.90     18.74 o
  12  12  10       79.79      116.94     21.63 o
  13  12  10        0.44      -22.40     24.55 o
 -17  13  10        0.06       -1.14     17.10 o
 -16  13  10       42.25       51.72     18.03 o
 -15  13  10        0.51        7.24     20.78 o
 -14  13  10        3.98       -4.53     15.99 o
 -13  13  10        0.97        4.10     15.89 o
 -12  13  10      385.67      431.68     23.49 o
 -11  13  10      147.08      183.61     17.55 o
 -10  13  10       47.66       46.59     14.22 o
  -9  13  10      821.39      760.74     21.19 o
  -8  13  10      281.09      343.25     15.15 o
  -7  13  10      623.16      597.51     17.97 o
  -6  13  10       68.76       49.47      9.51 o
  -5  13  10       57.78       53.75     10.84 o
  -4  13  10       13.62       26.43     10.19 o
  -3  13  10      420.26      438.03     15.24 o
  -2  13  10      357.36      332.17     18.73 o
  -1  13  10     2028.61     2158.34     37.66 o
   0  13  10      248.79      278.48     15.76 o
   1  13  10       96.32       60.19     12.35 o
   2  13  10      114.93      134.23     21.83 o
   3  13  10       62.08       77.28     15.03 o
   4  13  10       78.54       88.38     21.88 o
   5  13  10      192.86      159.50     23.57 o
   6  13  10      355.69      366.50     26.66 o
   7  13  10        1.11       -0.32     24.80 o
   8  13  10        2.04      -23.56     23.56 o
   9  13  10       16.36       18.10     20.59 o
  10  13  10       17.65        3.42     19.34 o
  11  13  10        0.19       -5.84     20.46 o
  12  13  10        1.64      -22.31     22.31 o
 -17  14  10       62.79       55.56     20.55 o
 -16  14  10        0.03       12.97     18.14 o
 -15  14  10        3.77       17.89     17.86 o
 -14  14  10       29.48       55.16     18.22 o
 -13  14  10        8.60       24.54     16.95 o
 -12  14  10       95.67      105.74     18.65 o
 -11  14  10       56.16       49.00     18.69 o
 -10  14  10       59.95       25.52     20.57 o
  -9  14  10        0.16      -11.77     11.77 o
  -8  14  10        0.00       -4.52     11.18 o
  -7  14  10      166.63      162.62     13.59 o
  -6  14  10       81.64       87.00     12.62 o
  -5  14  10      645.93      561.09     20.22 o
  -4  14  10        2.76       -7.20     13.91 o
  -3  14  10       10.83        6.70     12.64 o
  -2  14  10     1638.68     1602.32     36.53 o
  -1  14  10     1496.68     1543.17     31.99 o
   0  14  10       44.08       51.00     12.89 o
   1  14  10       48.14       92.65     13.66 o
   2  14  10      131.74      128.81     14.15 o
   3  14  10      470.49      447.95     18.90 o
   4  14  10       35.53       16.16     13.99 o
   5  14  10       14.02        5.87     21.65 o
   6  14  10        0.34        0.21     21.25 o
   7  14  10       38.45       11.51     21.81 o
   8  14  10        4.44      -20.02     20.02 o
   9  14  10       21.63       -0.38     20.21 o
  10  14  10       46.94       56.62     21.73 o
  11  14  10        0.15      -20.53     20.53 o
 -15  15  10       81.95       95.68     25.22 o
 -14  15  10       20.12       16.50     22.15 o
 -13  15  10       52.39       59.52     18.97 o
 -12  15  10      332.44      341.45     23.97 o
 -11  15  10        0.88        9.33     17.05 o
 -10  15  10      176.56      149.18     19.44 o
  -9  15  10        7.11       -3.62     15.12 o
  -8  15  10      167.98      135.48     13.69 o
  -7  15  10      375.40      364.45     16.56 o
  -6  15  10        0.03      -10.98     10.98 o
  -5  15  10      250.09      252.70     14.50 o
  -4  15  10        9.86        5.32     13.62 o
  -3  15  10      215.01      220.19     16.08 o
  -2  15  10      504.18      467.45     28.93 o
  -1  15  10      159.28      187.41     15.82 o
   0  15  10      183.84      176.50     15.37 o
   1  15  10      145.12      149.14     15.54 o
   2  15  10      151.67      146.37     18.07 o
   3  15  10      318.33      257.03     25.36 o
   4  15  10        4.49      -20.10     20.10 o
   5  15  10       51.52       30.66     21.84 o
   6  15  10        5.56       36.78     22.41 o
   7  15  10       24.85       21.39     23.35 o
   8  15  10      132.50      158.01     23.65 o
   9  15  10       35.42       32.03     21.82 o
  10  15  10        0.03      -21.23     21.23 o
 -14  16  10        6.23       29.61     30.91 o
 -13  16  10       65.52       65.38     20.88 o
 -12  16  10       54.65       59.53     18.93 o
 -11  16  10      121.17      142.18     20.66 o
 -10  16  10       73.06       75.97     24.83 o
  -9  16  10        0.01        7.90     25.31 o
  -8  16  10        0.00        0.13     12.82 o
  -7  16  10        8.25        8.85     11.74 o
  -6  16  10       17.22       -4.35     11.40 o
  -5  16  10        9.64       16.66     14.25 o
  -4  16  10       16.54       33.87     14.25 o
  -3  16  10       69.12       60.81     15.21 o
  -2  16  10       76.16       50.28     13.85 o
  -1  16  10       16.90       27.85     13.97 o
   0  16  10      153.85      145.34     21.04 o
   1  16  10      384.68      450.71     24.25 o
   2  16  10       79.78       87.59     19.54 o
   3  16  10       19.16       17.54     22.31 o
   4  16  10       62.03       98.45     24.55 o
   5  16  10        1.74      -20.69     24.15 o
   6  16  10        5.06       15.18     23.98 o
   7  16  10        0.25        6.83     24.98 o
   8  16  10       24.30       -5.47     27.41 o
   9  16  10        5.01      -24.74     24.74 o
 -13  17  10      123.78      165.45     33.92 o
 -12  17  10        0.06       -8.05     19.31 o
 -11  17  10       21.51       -7.98     17.94 o
 -10  17  10        7.88      -16.66     16.66 o
  -9  17  10        2.14      -13.98     16.45 o
  -8  17  10        6.91      -10.97     20.07 o
  -7  17  10        0.16      -14.05     14.05 o
  -6  17  10       82.42       71.86     16.03 o
  -5  17  10       44.43       53.03     15.32 o
  -4  17  10        9.28        3.87     14.41 o
  -3  17  10      140.10      154.68     16.84 o
  -2  17  10        1.59       15.67     18.10 o
  -1  17  10        0.14      -17.68     17.68 o
   0  17  10        5.80       24.78     18.26 o
   1  17  10       40.31       44.02     19.12 o
   2  17  10        7.79       -5.40     22.96 o
   3  17  10        0.36      -11.95     23.98 o
   4  17  10        6.24        8.07     22.53 o
   5  17  10        0.35      -21.61     24.43 o
   6  17  10       17.92       20.10     26.88 o
   7  17  10        4.58        8.76     28.96 o
 -11  18  10        1.36       -9.93     18.71 o
 -10  18  10        0.02       -2.85     18.73 o
  -9  18  10        2.32        0.65     17.21 o
  -8  18  10        2.85      -24.94     24.94 o
  -7  18  10       12.84       -8.30     21.35 o
  -6  18  10        1.15      -18.19     18.19 o
  -5  18  10        9.87       30.15     20.01 o
  -4  18  10       35.84       78.40     20.67 o
  -3  18  10      281.69      295.35     23.97 o
  -2  18  10      300.31      383.44     25.14 o
  -1  18  10        0.88      -15.15     19.13 o
   0  18  10       36.16        8.75     19.14 o
   1  18  10       11.62       23.81     24.74 o
   2  18  10       27.12      -13.63     24.48 o
   3  18  10        9.37      -24.58     24.58 o
   4  18  10       11.03       19.82     27.23 o
   5  18  10       14.09        4.20     25.58 o
   6  18  10        6.59      -25.21     25.21 o
  -9  19  10       18.25       -3.01     27.84 o
  -8  19  10       16.28       41.81     28.78 o
  -7  19  10        6.11      -22.23     22.23 o
  -6  19  10       27.59       29.24     21.52 o
  -5  19  10       14.78        8.39     20.61 o
  -4  19  10       21.94       18.29     21.06 o
  -3  19  10        3.89       19.55     20.86 o
  -2  19  10        2.35       -4.58     20.31 o
  -1  19  10       18.69       -4.40     20.82 o
   0  19  10       92.46       94.50     26.69 o
   1  19  10       20.43       17.01     27.09 o
   2  19  10        5.56       -4.88     26.63 o
   3  19  10       13.49        6.78     26.68 o
  -4  20  10       13.05      -11.39     22.31 o
  -3  20  10        5.35       17.77     23.07 o
  -2  20  10        6.13      -13.35     22.64 o
  -1  20  10        4.92      -25.52     25.52 o
 -21   0  11        0.03      -46.92     46.92 o
 -19   0  11      207.69      121.15     48.80 o
 -17   0  11      160.10      182.05     47.75 o
 -15   0  11       28.96      -16.01     53.59 o
 -13   0  11        9.78       -5.92     17.94 o
 -11   0  11      923.53     1050.38     20.70 o
  -9   0  11      224.14      253.47     11.38 o
  -7   0  11     4296.44     4104.63     88.96 o
  -5   0  11     1795.68     1872.53     42.50 o
  -3   0  11      928.36      793.58     21.29 o
  -1   0  11     1372.59     1313.40     29.98 o
   1   0  11      394.31      415.36     37.74 o
   3   0  11     1643.65     1568.72     46.88 o
   5   0  11      591.51      575.30     29.55 o
   7   0  11      536.86      547.37     22.74 o
   9   0  11      769.99      835.13     27.92 o
  11   0  11      182.92      178.01     15.59 o
  13   0  11        0.07      -20.13     20.13 o
  15   0  11        0.00       39.20     30.37 o
 -22   1  11        7.80      -36.42     36.42 o
 -21   1  11        7.01      -41.39     41.39 o
 -20   1  11      133.03      111.31     36.07 o
 -19   1  11        7.65      -25.00     34.41 o
 -18   1  11       42.32       15.16     29.27 o
 -17   1  11       73.39       55.11     52.76 o
 -16   1  11      177.19      128.05     19.31 o
 -15   1  11       36.31       23.62     15.31 o
 -14   1  11        2.78       29.57     14.46 o
 -13   1  11        0.06       -0.81      6.16 o
 -12   1  11       11.20       10.25      4.60 o
 -11   1  11       66.11       64.92      6.72 o
 -10   1  11      800.81      757.03     18.14 o
  -9   1  11      190.35      216.01      6.88 o
  -8   1  11        0.86        3.12      6.73 o
  -7   1  11      399.80      424.38     18.08 o
  -6   1  11      574.86      579.91     17.29 o
  -5   1  11      927.95      878.62     25.85 o
  -4   1  11     1269.74     1148.89     34.61 o
  -3   1  11      217.28      142.07     13.88 o
  -2   1  11        4.68       -6.25     10.59 o
  -1   1  11       58.82       69.35     10.46 o
   0   1  11      122.64       94.94      9.29 o
   1   1  11      173.59      127.37      9.92 o
   2   1  11      234.30      265.49     12.95 o
   3   1  11     2080.09     2092.11     39.69 o
   4   1  11       38.06       47.08     11.94 o
   5   1  11      310.59      282.88     13.46 o
   6   1  11      175.29      189.46     10.06 o
   7   1  11      300.02      266.58     11.43 o
   8   1  11       18.72        7.87      6.95 o
   9   1  11        1.49        9.80      8.70 o
  10   1  11       16.12        9.72      7.78 o
  11   1  11        4.70        9.58      9.80 o
  12   1  11      208.49      219.92     17.55 o
  13   1  11      246.13      292.72     18.62 o
  14   1  11       82.64      120.51     18.95 o
  15   1  11       30.47       16.13     20.48 o
  16   1  11       81.33       91.92     23.49 o
 -22   2  11        7.00      -33.04     37.57 o
 -21   2  11       40.15       15.91     35.51 o
 -20   2  11       16.17        2.90     32.95 o
 -19   2  11       10.98        8.27     30.25 o
 -18   2  11       70.42       66.35     31.92 o
 -17   2  11       35.34       -9.52     33.05 o
 -16   2  11      242.53      235.13     22.27 o
 -15   2  11       70.11       58.87     11.93 o
 -14   2  11        6.90       10.00      7.38 o
 -13   2  11      150.01      186.32      8.26 o
 -12   2  11       23.12       19.65      4.18 o
 -11   2  11       96.25       98.70      7.85 o
 -10   2  11      266.54      239.99      7.45 o
  -9   2  11       79.09       76.13      7.64 o
  -8   2  11      103.90       90.93      7.67 o
  -7   2  11       33.42       42.55      4.87 o
  -6   2  11       18.92        3.65      5.22 o
  -5   2  11       14.86       21.31      6.72 o
  -4   2  11       25.77       13.55      6.25 o
  -3   2  11      638.95      632.04     14.95 o
  -2   2  11       73.07       63.44      8.92 o
  -1   2  11     1118.00     1177.59     26.71 o
   0   2  11      467.19      463.77     16.33 o
   1   2  11      301.64      310.36     14.60 o
   2   2  11        8.84       30.37     10.01 o
   3   2  11      224.49      233.78     14.02 o
   4   2  11        2.14        4.96     10.22 o
   5   2  11        2.66       12.02     12.77 o
   6   2  11        2.71      -14.59     14.59 o
   7   2  11       42.61       34.67     11.06 o
   8   2  11       39.90       39.47     10.11 o
   9   2  11       84.68       75.44     11.72 o
  10   2  11       76.57       58.90     15.67 o
  11   2  11       10.92        5.33     10.06 o
  12   2  11        4.18       13.58     11.45 o
  13   2  11        0.45        5.14     14.57 o
  14   2  11       14.60        7.34     24.02 o
  15   2  11       10.71       25.59     20.44 o
  16   2  11       28.42       21.21     21.98 o
 -22   3  11       18.52       32.39     41.41 o
 -21   3  11       35.70       22.88     35.42 o
 -20   3  11        0.12       -4.71     32.63 o
 -19   3  11       68.14       61.26     80.60 o
 -18   3  11        7.39      -10.88     17.24 o
 -17   3  11      100.87       87.53     24.61 o
 -16   3  11       16.48        0.65     10.20 o
 -15   3  11      112.08      117.83     10.87 o
 -14   3  11      157.70      163.48      8.91 o
 -13   3  11        1.61       -6.61      6.61 o
 -12   3  11       29.71       17.35      6.03 o
 -11   3  11       34.77       68.34      7.46 o
 -10   3  11       78.90       97.50      5.99 o
  -9   3  11        2.89       -1.01      5.20 o
  -8   3  11        1.14        5.48      4.31 o
  -7   3  11        2.77       -0.34      4.81 o
  -6   3  11       38.98       44.71      6.09 o
  -5   3  11     1478.21     1437.53     21.77 o
  -4   3  11     2733.22     2500.73     47.48 o
  -3   3  11      847.21      971.96     20.68 o
  -2   3  11       79.99       72.89      7.95 o
  -1   3  11      200.48      174.36      9.53 o
   0   3  11       68.35      101.61      9.13 o
   1   3  11      746.70      709.36     21.56 o
   2   3  11      275.94      297.23     11.88 o
   3   3  11      615.20      621.54     23.08 o
   4   3  11        5.22        0.37     10.59 o
   5   3  11      833.39      801.84     23.18 o
   6   3  11      123.13       99.54     14.38 o
   7   3  11      351.13      344.35     22.03 o
   8   3  11       48.12       38.21     10.71 o
   9   3  11        6.58       -8.66     10.47 o
  10   3  11        7.05       -0.42     10.49 o
  11   3  11       46.87       24.48     11.59 o
  12   3  11        1.79       -2.48     10.73 o
  13   3  11       64.26       37.82     15.49 o
  14   3  11        1.15        4.38     17.17 o
  15   3  11       81.50      101.33     22.65 o
  16   3  11       29.63       40.21     27.44 o
 -22   4  11        0.04      -12.37     38.09 o
 -21   4  11        1.72      -17.58     57.87 o
 -20   4  11        8.90       -3.77     34.19 o
 -19   4  11        7.84        7.07     20.34 o
 -18   4  11      149.17      129.46     36.23 o
 -17   4  11      108.67       66.46      9.10 o
 -16   4  11       34.92       55.86      8.86 o
 -15   4  11      148.12      135.39      9.35 o
 -14   4  11      214.96      211.02     10.18 o
 -13   4  11       23.16        9.91     14.40 o
 -12   4  11       41.94       23.08      6.07 o
 -11   4  11       61.49       70.63     11.81 o
 -10   4  11       26.09        1.18      6.38 o
  -9   4  11      153.86      159.69     11.52 o
  -8   4  11       77.73       64.71      6.74 o
  -7   4  11       14.68       20.87      5.72 o
  -6   4  11      777.29      646.74     16.09 o
  -5   4  11      678.88      598.33     20.18 o
  -4   4  11      570.96      598.13     16.87 o
  -3   4  11       13.40       27.98      7.27 o
  -2   4  11       18.23       14.14      8.96 o
  -1   4  11        0.18       -7.36      7.36 o
   0   4  11       50.53       37.36      8.07 o
   1   4  11      259.99      201.68     12.01 o
   2   4  11       53.37       50.46      6.49 o
   3   4  11        8.96        5.25     12.07 o
   4   4  11       75.21       48.26     13.62 o
   5   4  11       88.06       97.11     12.34 o
   6   4  11       22.99       22.37     10.60 o
   7   4  11      273.91      263.53     14.54 o
   8   4  11      173.04      197.14     13.39 o
   9   4  11       84.93       75.80     12.11 o
  10   4  11        3.70      -11.50     11.50 o
  11   4  11        0.86      -11.28     11.28 o
  12   4  11        6.00        5.81     14.67 o
  13   4  11       84.58       89.38     15.53 o
  14   4  11        0.75        3.82     20.56 o
  15   4  11       30.01       43.75     31.30 o
  16   4  11        2.71        5.89     29.01 o
 -21   5  11       16.25       29.04     40.15 o
 -20   5  11        0.23       45.88     36.37 o
 -19   5  11       33.73       37.13     14.50 o
 -18   5  11       44.77       50.37     21.49 o
 -17   5  11      106.60      104.70     10.92 o
 -16   5  11       39.42       22.22     15.94 o
 -15   5  11       76.24      106.05     19.40 o
 -14   5  11      107.95      113.54     11.13 o
 -13   5  11       92.78      136.06     10.23 o
 -12   5  11       11.83       -7.58      7.58 o
 -11   5  11        3.41       -2.41      7.21 o
 -10   5  11      293.87      318.62     12.53 o
  -9   5  11       57.65       44.87      6.29 o
  -8   5  11       87.27       95.84      7.09 o
  -7   5  11       19.25       14.13      6.04 o
  -6   5  11        0.62        3.36      6.35 o
  -5   5  11       18.12       16.01      6.66 o
  -4   5  11       84.01       72.56      6.84 o
  -3   5  11        3.19       -1.09      7.09 o
  -2   5  11      229.00      246.16     11.19 o
  -1   5  11      473.32      443.60     14.50 o
   0   5  11      450.74      453.66     19.65 o
   1   5  11      654.02      625.90     18.72 o
   2   5  11      265.32      263.62     20.09 o
   3   5  11      150.56      149.83     15.10 o
   4   5  11      194.05      206.01     14.31 o
   5   5  11      177.36      169.74     12.38 o
   6   5  11      284.56      271.03     16.54 o
   7   5  11      175.83      143.75     12.73 o
   8   5  11        0.12       -0.20     10.09 o
   9   5  11       55.43       44.68     12.06 o
  10   5  11      151.81      155.34     13.91 o
  11   5  11      223.92      215.50     15.30 o
  12   5  11      248.63      281.66     19.16 o
  13   5  11       25.97       58.46     14.71 o
  14   5  11       36.44       27.57     24.38 o
  15   5  11       55.27       33.87     27.73 o
  16   5  11       13.34      -26.62     26.62 o
 -21   6  11        0.15      -20.44     51.09 o
 -20   6  11       23.04       13.84     15.79 o
 -19   6  11       56.12       41.72     11.30 o
 -18   6  11       24.70        8.75     11.03 o
 -17   6  11      253.27      255.60     18.99 o
 -16   6  11       44.12       58.28     27.84 o
 -15   6  11        7.20       -6.36     10.12 o
 -14   6  11       83.58       51.74     10.49 o
 -13   6  11       11.52       25.66      9.08 o
 -12   6  11       52.04       38.03      8.85 o
 -11   6  11       92.85       91.62      9.59 o
 -10   6  11        0.43        2.02      6.55 o
  -9   6  11        0.09       -2.47      5.22 o
  -8   6  11       24.07        4.23      5.88 o
  -7   6  11      112.00       86.42      7.19 o
  -6   6  11      300.50      261.52     12.99 o
  -5   6  11      703.54      726.75     15.98 o
  -4   6  11      334.73      366.17     11.92 o
  -3   6  11     1462.91     1438.00     26.41 o
  -2   6  11      124.27      158.73     16.26 o
  -1   6  11      711.04      685.01     18.70 o
   0   6  11      191.29      184.37     11.13 o
   1   6  11        3.64        5.38     10.87 o
   2   6  11        1.17       -2.08     13.33 o
   3   6  11       66.81       73.14     14.22 o
   4   6  11        7.34        2.97     13.63 o
   5   6  11        1.96       14.22     16.52 o
   6   6  11       63.12       70.70     11.12 o
   7   6  11      116.62      121.48     14.36 o
   8   6  11       39.98       43.73     11.04 o
   9   6  11      236.77      245.84     14.04 o
  10   6  11        0.07       -9.24     12.80 o
  11   6  11      156.95      171.91     17.90 o
  12   6  11       43.54       50.22     15.73 o
  13   6  11        2.29        4.31     13.58 o
  14   6  11       31.46       12.39     23.72 o
  15   6  11        0.52      -26.87     26.87 o
 -21   7  11        1.78        6.67     54.01 o
 -20   7  11       67.97       58.10     58.08 o
 -19   7  11        0.19      -11.80     13.05 o
 -18   7  11        6.93       25.43     16.51 o
 -17   7  11        7.59       12.92     17.54 o
 -16   7  11      292.16      281.83     17.09 o
 -15   7  11        0.26       14.67     17.58 o
 -14   7  11       90.12      123.59     13.69 o
 -13   7  11       74.15       85.65     10.87 o
 -12   7  11       71.25       63.21     10.07 o
 -11   7  11       16.02        3.65      8.57 o
 -10   7  11        2.12       -5.34      5.34 o
  -9   7  11        5.21       11.89      6.78 o
  -8   7  11      181.19      139.22      8.28 o
  -7   7  11      118.85      118.35      7.87 o
  -6   7  11       82.77       86.87      8.64 o
  -5   7  11       54.65       38.30      7.36 o
  -4   7  11       86.39       93.57      8.12 o
  -3   7  11        0.09       -5.50      6.34 o
  -2   7  11      140.84      159.38     11.11 o
  -1   7  11        0.82       -5.71      8.61 o
   0   7  11       78.56       97.74     13.30 o
   1   7  11       60.92       67.46     13.62 o
   2   7  11       32.64       25.91     13.94 o
   3   7  11       75.91       62.77     15.22 o
   4   7  11      580.94      588.12     24.76 o
   5   7  11        6.64       25.42     15.21 o
   6   7  11      181.33      184.39     18.58 o
   7   7  11        8.64       10.28     16.49 o
   8   7  11       98.67      129.51     16.62 o
   9   7  11       11.73        6.28     13.58 o
  10   7  11      128.24       94.66     15.39 o
  11   7  11       41.03       42.47     15.71 o
  12   7  11       54.85       60.97     19.51 o
  13   7  11       53.80       59.51     15.37 o
  14   7  11       28.64       18.80     18.79 o
  15   7  11        0.33       -1.17     30.10 o
 -20   8  11        3.94       36.32     18.62 o
 -19   8  11      107.43       99.96     19.25 o
 -18   8  11       71.36       56.32     13.65 o
 -17   8  11       13.71       -1.53     12.36 o
 -16   8  11      421.20      376.17     18.61 o
 -15   8  11      291.07      331.47     20.91 o
 -14   8  11       14.19       13.05      9.97 o
 -13   8  11        3.64       -9.56      9.56 o
 -12   8  11      337.85      362.92     14.77 o
 -11   8  11        1.74        2.94      8.97 o
 -10   8  11       15.44       -1.67      7.86 o
  -9   8  11       46.25       54.46      9.13 o
  -8   8  11       66.20       65.91      7.89 o
  -7   8  11      202.75      184.73      9.46 o
  -6   8  11      227.68      290.31     11.23 o
  -5   8  11       44.14       77.33      8.27 o
  -4   8  11        0.03       -7.13      7.13 o
  -3   8  11      331.11      348.97     11.58 o
  -2   8  11      669.47      633.62     17.73 o
  -1   8  11      187.83      183.61     15.57 o
   0   8  11       95.57       94.57     14.79 o
   1   8  11      489.91      446.86     21.86 o
   2   8  11        7.46        5.86     13.71 o
   3   8  11      113.62      101.35     18.03 o
   4   8  11       32.55       19.60     15.67 o
   5   8  11       10.12        7.40     15.54 o
   6   8  11      322.03      316.17     21.34 o
   7   8  11        7.24       11.22     17.92 o
   8   8  11       34.64       35.69     15.98 o
   9   8  11       26.86       12.44     17.88 o
  10   8  11       25.72       34.95     15.00 o
  11   8  11        7.97       -7.59     14.28 o
  12   8  11        0.04      -15.67     15.67 o
  13   8  11       31.16       20.82     16.84 o
  14   8  11        1.47      -15.43     18.67 o
  15   8  11        4.48       12.62     43.69 o
 -20   9  11        2.67       13.30     22.87 o
 -19   9  11        0.76       -0.60     13.41 o
 -18   9  11       38.59       22.64     21.40 o
 -17   9  11       27.95       21.96     13.00 o
 -16   9  11        0.37       11.60     12.65 o
 -15   9  11       19.57       -8.16     12.81 o
 -14   9  11       24.79       36.88     12.45 o
 -13   9  11        6.07      -10.25     10.25 o
 -12   9  11        0.07       -9.63      9.63 o
 -11   9  11       99.33      119.39     11.49 o
 -10   9  11      127.31      124.03     10.25 o
  -9   9  11      139.72      148.27     12.89 o
  -8   9  11        3.57        5.17      7.63 o
  -7   9  11       58.49       73.93      8.67 o
  -6   9  11        0.26        3.11      8.06 o
  -5   9  11      108.11      100.99      9.27 o
  -4   9  11      122.77      126.37      9.57 o
  -3   9  11       34.80       38.25      7.89 o
  -2   9  11      206.23      166.25     16.60 o
  -1   9  11       21.39       15.94     14.98 o
   0   9  11      271.10      236.32     14.95 o
   1   9  11       95.04       73.53     12.23 o
   2   9  11        1.49      -13.72     13.72 o
   3   9  11       13.25       -0.79     14.97 o
   4   9  11        0.82      -15.57     15.57 o
   5   9  11        0.64       18.96     17.11 o
   6   9  11      313.76      356.19     34.23 o
   7   9  11        1.20       -1.59     17.94 o
   8   9  11       30.03       13.02     16.84 o
   9   9  11        0.29      -16.27     16.27 o
  10   9  11       50.34       37.18     16.55 o
  11   9  11       30.51        7.80     15.30 o
  12   9  11        3.43        3.29     18.29 o
  13   9  11        0.23       19.98     19.21 o
  14   9  11        0.80       -4.15     19.25 o
 -19  10  11       25.77       30.81     15.26 o
 -18  10  11       46.51       53.84     17.61 o
 -17  10  11      172.59      153.44     17.05 o
 -16  10  11       24.91       40.00     14.20 o
 -15  10  11        0.39      -13.16     13.16 o
 -14  10  11        1.47      -11.93     11.93 o
 -13  10  11      214.43      170.01     20.54 o
 -12  10  11       20.32       12.49     12.42 o
 -11  10  11      113.31      116.74     14.42 o
 -10  10  11        0.65       -7.86      8.96 o
  -9  10  11        8.98       11.74      8.20 o
  -8  10  11      163.18      174.31      9.97 o
  -7  10  11        0.11        8.52      7.72 o
  -6  10  11       31.52       22.76      8.90 o
  -5  10  11       32.00       21.18      8.84 o
  -4  10  11       14.77       21.83     11.20 o
  -3  10  11        5.87        8.84      7.64 o
  -2  10  11      406.44      494.57     13.89 o
  -1  10  11        5.68       10.83     10.05 o
   0  10  11       83.98       88.68     12.77 o
   1  10  11        0.10      -11.07     11.07 o
   2  10  11      227.68      225.89     14.51 o
   3  10  11      164.41      115.76     17.98 o
   4  10  11      125.66      140.51     24.89 o
   5  10  11      259.28      206.44     21.52 o
   6  10  11       48.56       69.44     19.85 o
   7  10  11       46.10       77.72     20.96 o
   8  10  11      191.36      171.17     19.45 o
   9  10  11        6.52        1.25     16.78 o
  10  10  11        1.07       -8.29     16.60 o
  11  10  11        2.88       -6.39     15.94 o
  12  10  11       12.47       19.78     17.02 o
  13  10  11        5.97       -3.96     22.06 o
 -19  11  11        1.25       -2.49     14.49 o
 -18  11  11        9.93       10.34     15.21 o
 -17  11  11        0.76       -5.79     14.62 o
 -16  11  11       21.05       -4.66     14.74 o
 -15  11  11        1.83      -13.58     13.58 o
 -14  11  11       12.52       21.49     14.64 o
 -13  11  11      220.31      254.87     17.36 o
 -12  11  11       27.66       -0.47     11.07 o
 -11  11  11       51.65       61.94     11.87 o
 -10  11  11       21.44       12.20      9.72 o
  -9  11  11      150.37      135.72     11.56 o
  -8  11  11       35.97       19.06      9.51 o
  -7  11  11       49.39       46.04      8.98 o
  -6  11  11      294.20      307.24     13.21 o
  -5  11  11       32.32       42.79      9.33 o
  -4  11  11       41.91       77.98      9.61 o
  -3  11  11      148.76      157.21     11.55 o
  -2  11  11      231.07      186.52      9.93 o
  -1  11  11      134.92      130.35     18.24 o
   0  11  11       59.48       60.67     11.53 o
   1  11  11       62.16       48.11     13.76 o
   2  11  11      292.05      299.94     16.62 o
   3  11  11      195.78      197.21     15.22 o
   4  11  11       68.97       73.66     19.12 o
   5  11  11      282.63      255.48     22.84 o
   6  11  11      210.53      207.14     23.21 o
   7  11  11      128.98       80.74     22.05 o
   8  11  11       39.17       11.24     17.58 o
   9  11  11       19.91        1.07     17.95 o
  10  11  11        1.23       -7.91     18.41 o
  11  11  11        3.17      -20.64     20.64 o
  12  11  11        1.84       -0.48     17.15 o
  13  11  11        0.39       -3.69     24.03 o
 -18  12  11       15.73      -15.91     15.91 o
 -17  12  11       11.13       12.60     19.17 o
 -16  12  11       48.73       32.16     16.47 o
 -15  12  11       98.12       77.82     17.11 o
 -14  12  11        0.01        0.48     15.12 o
 -13  12  11       16.06       13.87     15.25 o
 -12  12  11       25.17       20.39     13.89 o
 -11  12  11        0.37       -2.68     12.81 o
 -10  12  11      115.07       84.50     11.99 o
  -9  12  11       80.48       70.68     11.00 o
  -8  12  11      325.41      269.75     12.22 o
  -7  12  11       53.75       46.75      9.55 o
  -6  12  11        9.01       -2.60      8.93 o
  -5  12  11       40.36       29.58     10.26 o
  -4  12  11        2.49        2.67      9.22 o
  -3  12  11       47.97       57.09      9.40 o
  -2  12  11        0.09      -10.69     10.69 o
  -1  12  11      294.75      347.32     16.51 o
   0  12  11       70.30       96.32     12.80 o
   1  12  11      316.56      317.24     16.04 o
   2  12  11      108.32       98.26     14.56 o
   3  12  11       25.26       -3.50     12.97 o
   4  12  11      195.66      217.37     23.12 o
   5  12  11      206.40      218.98     24.30 o
   6  12  11        0.03      -20.59     20.59 o
   7  12  11        0.90        7.26     20.47 o
   8  12  11        0.81      -18.15     18.15 o
   9  12  11        0.75       -5.30     18.31 o
  10  12  11        0.15        6.77     19.21 o
  11  12  11        8.34       -2.49     19.54 o
  12  12  11        2.87      -19.46     19.46 o
 -17  13  11        2.45       -8.80     17.00 o
 -16  13  11        5.95       -7.58     16.25 o
 -15  13  11        0.03       24.27     16.80 o
 -14  13  11        0.14       -6.37     15.85 o
 -13  13  11        0.51       -7.34     15.28 o
 -12  13  11      117.28       93.62     15.65 o
 -11  13  11       18.20       -0.25     13.54 o
 -10  13  11       16.11        0.58     13.24 o
  -9  13  11       11.01        1.90     12.10 o
  -8  13  11        7.31       -8.58     10.71 o
  -7  13  11        0.01       -8.96      8.96 o
  -6  13  11        6.12       -9.54      9.54 o
  -5  13  11        4.16       -4.94      9.88 o
  -4  13  11        4.77       -9.84      9.84 o
  -3  13  11      105.63       65.77     13.62 o
  -2  13  11       54.25       50.60     12.94 o
  -1  13  11       60.94       50.95     12.45 o
   0  13  11       13.56       -0.13     11.77 o
   1  13  11        8.00       11.36     11.39 o
   2  13  11        4.09       -4.85     11.63 o
   3  13  11        1.51      -14.19     14.19 o
   4  13  11      186.40      194.37     23.89 o
   5  13  11      109.66       75.90     21.91 o
   6  13  11       28.79        8.40     21.67 o
   7  13  11       46.41       47.47     22.44 o
   8  13  11        6.22      -19.21     19.21 o
   9  13  11       15.06      -10.02     19.64 o
  10  13  11       36.11       27.20     20.39 o
  11  13  11       12.61      -18.91     20.19 o
 -16  14  11       40.78       86.24     19.62 o
 -15  14  11        0.04       -7.81     17.40 o
 -14  14  11        8.18       33.70     16.96 o
 -13  14  11        5.01      -16.20     16.20 o
 -12  14  11       34.72       -2.22     16.03 o
 -11  14  11        0.04       11.73     14.49 o
 -10  14  11        0.40       -5.63     13.47 o
  -9  14  11        4.72       -2.43     12.26 o
  -8  14  11       10.27      -10.10     10.82 o
  -7  14  11       23.06       11.32     11.52 o
  -6  14  11        4.24      -11.64     11.64 o
  -5  14  11       17.60       27.04     10.89 o
  -4  14  11        8.89       24.21     13.88 o
  -3  14  11       17.31        0.02     12.58 o
  -2  14  11        1.45       -1.62     12.98 o
  -1  14  11        1.44      -12.28     12.28 o
   0  14  11       86.76       75.49     14.13 o
   1  14  11       81.16       86.19     14.21 o
   2  14  11       57.28       59.02     14.28 o
   3  14  11      105.18      123.03     24.04 o
   4  14  11        1.10      -20.72     20.72 o
   5  14  11        1.01      -20.37     20.37 o
   6  14  11      106.63       77.08     22.57 o
   7  14  11        2.39       16.45     23.17 o
   8  14  11       14.40       -7.24     24.10 o
   9  14  11        0.01      -19.64     19.64 o
  10  14  11        1.90      -18.73     20.79 o
 -15  15  11       18.25      -11.77     18.33 o
 -14  15  11        6.52       -4.48     18.39 o
 -13  15  11        8.19        0.05     17.48 o
 -12  15  11       28.28       38.05     18.20 o
 -11  15  11        0.13       -4.57     16.68 o
 -10  15  11        4.19       11.21     14.40 o
  -9  15  11        7.64       22.27     14.44 o
  -8  15  11        9.23      -12.63     12.63 o
  -7  15  11        0.58      -10.16     12.32 o
  -6  15  11       12.22       32.00     11.54 o
  -5  15  11        0.66       -8.05     13.66 o
  -4  15  11        4.84      -14.39     14.39 o
  -3  15  11       24.94       30.60     14.03 o
  -2  15  11      130.43      183.05     16.61 o
  -1  15  11       56.10       73.80     14.83 o
   0  15  11      157.57      142.37     15.55 o
   1  15  11        0.71      -12.23     12.23 o
   2  15  11        0.12      -13.62     13.62 o
   3  15  11       76.95       30.15     22.29 o
   4  15  11       56.95       57.25     22.46 o
   5  15  11       38.50       11.45     23.81 o
   6  15  11        2.97        0.57     22.42 o
   7  15  11        9.85       44.68     25.11 o
   8  15  11       34.62       67.55     31.61 o
   9  15  11        0.82        4.31     21.11 o
 -14  16  11        3.69      -18.83     18.83 o
 -13  16  11        0.00       12.20     18.53 o
 -12  16  11        0.87       22.98     26.50 o
 -11  16  11       21.93       26.17     18.80 o
 -10  16  11        2.95       16.27     20.89 o
  -9  16  11        4.51      -12.25     16.75 o
  -8  16  11       34.06       14.87     13.67 o
  -7  16  11        7.83      -11.81     11.81 o
  -6  16  11        6.46       24.24     14.20 o
  -5  16  11      165.25      181.26     16.70 o
  -4  16  11        6.80       19.87     14.55 o
  -3  16  11       80.87       50.24     14.63 o
  -2  16  11       18.51       23.56     20.69 o
  -1  16  11       24.65       44.51     14.07 o
   0  16  11        1.68      -15.96     16.60 o
   1  16  11        6.06      -13.20     16.21 o
   2  16  11       80.21       82.65     24.23 o
   3  16  11        1.65       -4.49     34.82 o
   4  16  11       17.04      -23.43     23.43 o
   5  16  11        5.97      -15.23     22.25 o
   6  16  11        9.34      -11.18     24.35 o
   7  16  11       14.65      -11.86     24.86 o
   8  16  11       11.30      -10.48     22.77 o
 -12  17  11        2.04       36.02     19.53 o
 -11  17  11        1.21        2.11     18.61 o
 -10  17  11        1.97       24.13     26.46 o
  -9  17  11        2.13       -9.17     17.34 o
  -8  17  11       10.25        8.11     16.43 o
  -7  17  11        1.59       -1.59     16.59 o
  -6  17  11       11.22        3.66     14.67 o
  -5  17  11        1.21       -2.54     14.70 o
  -4  17  11       18.33       47.42     15.12 o
  -3  17  11       17.92       20.01     15.23 o
  -2  17  11        4.75        7.12     17.92 o
  -1  17  11       52.09       41.29     19.05 o
   0  17  11        0.23       -5.82     20.37 o
   1  17  11        3.24       -4.47     23.42 o
   2  17  11        5.29      -21.54     23.35 o
   3  17  11       18.66       24.05     34.94 o
   4  17  11       23.05       -8.16     24.97 o
   5  17  11        0.13      -25.30     25.30 o
   6  17  11        1.04      -26.08     26.08 o
   7  17  11        0.24        5.04     49.11 o
 -11  18  11        0.12       11.50     21.09 o
 -10  18  11        4.57      -21.21     25.35 o
  -9  18  11        2.98       26.05     25.84 o
  -8  18  11       21.75       34.71     26.12 o
  -7  18  11        8.10        2.04     24.53 o
  -6  18  11        4.85       18.86     16.07 o
  -5  18  11        0.02        2.98     21.79 o
  -4  18  11        1.78        5.01     19.47 o
  -3  18  11        0.01        8.67     20.32 o
  -2  18  11        8.72      -12.93     20.00 o
  -1  18  11        0.40      -11.89     19.59 o
   0  18  11       18.68       17.72     24.41 o
   1  18  11        3.12       63.59     43.13 o
   2  18  11        1.51       -7.37     24.94 o
   3  18  11        2.81      -25.80     25.80 o
   4  18  11        0.17       -0.62     26.28 o
   5  18  11        0.77      -23.34     25.17 o
  -8  19  11        0.93      -20.81     27.55 o
  -7  19  11       10.42       38.76     23.64 o
  -6  19  11        1.33      -23.23     23.23 o
  -5  19  11       42.43       51.84     29.94 o
  -4  19  11        2.63       -8.35     21.04 o
  -3  19  11        1.48       -9.43     21.38 o
  -2  19  11       12.12       -6.05     21.14 o
  -1  19  11        0.18      -25.46     25.46 o
   0  19  11        0.73      -25.04     25.04 o
   1  19  11        0.69      -25.09     25.09 o
   2  19  11        3.02       18.30     27.63 o
 -22   0  12       94.54       90.92     56.72 o
 -20   0  12       48.93       36.28     49.00 o
 -18   0  12      898.99      880.61     71.53 o
 -16   0  12     1208.21     1037.91     49.93 o
 -14   0  12       69.41       53.77     22.42 o
 -12   0  12      990.14     1017.38     22.90 o
 -10   0  12     5814.46     5829.80     87.97 o
  -8   0  12        0.02       -5.71      9.31 o
  -6   0  12    13066.70    13656.35    251.76 o
  -4   0  12     2533.90     2633.39     47.70 o
  -2   0  12     1262.04     1358.86     39.64 o
   0   0  12      951.66      975.11     33.55 o
   2   0  12     2962.92     3164.88     74.31 o
   4   0  12       30.80       22.68     18.26 o
   6   0  12      267.51      254.99     33.68 o
   8   0  12       21.38        9.52     24.56 o
  10   0  12       28.88       24.89     16.58 o
  12   0  12       11.92        7.00     21.35 o
  14   0  12       21.60       29.04     27.77 o
  16   0  12      183.03      210.54     37.97 o
 -22   1  12      135.67       71.73     40.91 o
 -21   1  12       22.56      -11.10     36.10 o
 -20   1  12      217.77      216.26     41.64 o
 -19   1  12       30.03      -17.64     33.62 o
 -18   1  12      345.21      217.99     46.19 o
 -17   1  12       65.35       24.05     18.68 o
 -16   1  12        9.40       31.21     17.50 o
 -15   1  12      550.59      486.39     62.33 o
 -14   1  12       71.96       97.27     16.81 o
 -13   1  12      716.83      787.96     13.90 o
 -12   1  12      682.24      691.75     11.69 o
 -11   1  12       25.35       24.14      4.57 o
 -10   1  12        8.74       -5.03      5.03 o
  -9   1  12     1139.21      980.60     17.49 o
  -8   1  12     1255.39     1164.87     22.46 o
  -7   1  12     3989.63     4200.97     50.80 o
  -6   1  12        3.90       10.63      7.63 o
  -5   1  12      317.84      250.73     10.64 o
  -4   1  12     3690.99     4044.85     58.87 o
  -3   1  12     5255.31     5683.89     80.20 o
  -2   1  12      390.61      457.43     18.31 o
  -1   1  12     7087.65     7411.31     92.47 o
   0   1  12      192.41      199.20     12.01 o
   1   1  12     2019.82     2077.83     40.77 o
   2   1  12     1686.12     1653.68     30.34 o
   3   1  12       25.45       -6.08     11.47 o
   4   1  12       32.64       42.32     13.68 o
   5   1  12      812.46      887.19     27.31 o
   6   1  12      220.99      203.55     11.87 o
   7   1  12       27.35       24.22      7.45 o
   8   1  12       89.53       89.37     10.95 o
   9   1  12        8.46        5.71      7.21 o
  10   1  12      107.34       80.97     11.97 o
  11   1  12       69.13       77.61     15.76 o
  12   1  12       87.30       81.59     16.13 o
  13   1  12       10.35       21.40     15.45 o
  14   1  12       87.07       60.14     21.84 o
  15   1  12      323.97      369.86     28.18 o
  16   1  12        4.68       -1.92     44.00 o
 -22   2  12       59.83       99.56     44.00 o
 -21   2  12      245.42      234.94     45.54 o
 -20   2  12        5.65        9.12     36.22 o
 -19   2  12      437.85      389.28     42.59 o
 -18   2  12      110.38      108.16     32.68 o
 -17   2  12      126.48      114.14     20.33 o
 -16   2  12      782.88      775.44     35.49 o
 -15   2  12      438.22      460.95     21.09 o
 -14   2  12     1071.32      977.13     39.26 o
 -13   2  12      611.35      589.69     13.24 o
 -12   2  12      142.58      139.05      9.43 o
 -11   2  12     1342.40     1378.88     19.04 o
 -10   2  12     2783.94     2893.40     35.49 o
  -9   2  12     1513.47     1545.48     27.14 o
  -8   2  12     2267.82     2217.31     35.21 o
  -7   2  12      913.92     1047.43     16.54 o
  -6   2  12       93.57       77.53     10.69 o
  -5   2  12       11.58        0.15      9.96 o
  -4   2  12      308.93      293.90     10.84 o
  -3   2  12      871.40      726.34     18.37 o
  -2   2  12      667.37      767.21     19.87 o
  -1   2  12       85.26       97.33     10.63 o
   0   2  12     4876.06     5271.45     77.62 o
   1   2  12     2592.44     2754.98     47.29 o
   2   2  12       15.68       11.33     10.43 o
   3   2  12     1959.38     1901.29     33.84 o
   4   2  12     1182.14     1335.99     28.69 o
   5   2  12      122.63      100.35      9.40 o
   6   2  12      321.45      284.02     18.65 o
   7   2  12       41.28       41.02     13.69 o
   8   2  12       52.11       54.03     11.01 o
   9   2  12       17.50      -11.80     11.80 o
  10   2  12       97.34      101.42     12.43 o
  11   2  12       19.23       22.87     13.40 o
  12   2  12       28.06       25.17     14.91 o
  13   2  12       17.13       14.66     15.51 o
  14   2  12        0.28      -17.64     17.64 o
  15   2  12       66.04       80.32     22.97 o
 -22   3  12        7.98       30.48     44.31 o
 -21   3  12       87.59      101.45     39.37 o
 -20   3  12       19.31       20.63     32.59 o
 -19   3  12        0.00       18.78     32.26 o
 -18   3  12      408.51      373.93     38.98 o
 -17   3  12      139.70       94.34     19.71 o
 -16   3  12        1.42        7.95     10.32 o
 -15   3  12       43.69       57.59     10.52 o
 -14   3  12      670.78      616.15     15.14 o
 -13   3  12        1.09        5.59      8.74 o
 -12   3  12     1639.01     1684.24     25.84 o
 -11   3  12     1125.02     1185.85     25.18 o
 -10   3  12       53.53       86.19      7.14 o
  -9   3  12     2227.87     2263.04     35.95 o
  -8   3  12      481.13      341.10     10.62 o
  -7   3  12    11051.17    11353.78    118.60 o
  -6   3  12     4412.66     4404.56     53.30 o
  -5   3  12     2472.80     2618.49     41.06 o
  -4   3  12     5999.68     6518.25     83.36 o
  -3   3  12      398.50      398.97     13.12 o
  -2   3  12      267.61      359.39     17.59 o
  -1   3  12     1188.25     1097.69     27.05 o
   0   3  12     3930.45     4157.61     57.94 o
   1   3  12     7019.18     6898.69     89.92 o
   2   3  12       39.00       38.96      9.36 o
   3   3  12     2162.44     2072.31     31.70 o
   4   3  12      152.40      175.70     23.14 o
   5   3  12       39.35       32.40     13.08 o
   6   3  12     1993.76     1864.79     39.50 o
   7   3  12     1902.57     1885.86     32.40 o
   8   3  12       44.82       40.61     11.34 o
   9   3  12     1207.05     1202.40     26.58 o
  10   3  12        4.15        8.22     11.21 o
  11   3  12        2.75       -7.31     13.47 o
  12   3  12       20.88        3.47     14.57 o
  13   3  12       87.17      136.74     17.64 o
  14   3  12      246.07      250.17     24.26 o
  15   3  12        0.37        1.61     26.83 o
 -22   4  12       38.34      -10.04     46.50 o
 -21   4  12       19.49       -5.85     37.11 o
 -20   4  12      133.92      107.81     39.01 o
 -19   4  12        3.81      -28.82     33.99 o
 -18   4  12       56.35       24.53     12.43 o
 -17   4  12        0.04      -10.90     10.90 o
 -16   4  12      214.02      219.20     15.66 o
 -15   4  12      753.15      821.40     25.83 o
 -14   4  12      645.20      641.21     16.91 o
 -13   4  12       13.88       -5.47      7.35 o
 -12   4  12      125.59      156.11      9.82 o
 -11   4  12      591.62      572.13     13.91 o
 -10   4  12       67.84       64.53      8.67 o
  -9   4  12     1980.81     2062.44     37.25 o
  -8   4  12     2741.47     2770.01     64.11 o
  -7   4  12       34.20       75.74      6.96 o
  -6   4  12       41.43       82.77      7.91 o
  -5   4  12      461.73      475.45     18.33 o
  -4   4  12     1143.78     1178.78     22.48 o
  -3   4  12     6157.57     6555.05     84.49 o
  -2   4  12     2240.77     2052.26     33.28 o
  -1   4  12      166.46      195.40     11.13 o
   0   4  12     1194.83     1268.82     24.89 o
   1   4  12      464.31      494.51     15.76 o
   2   4  12      612.64      589.33     16.21 o
   3   4  12      782.10      869.78     26.65 o
   4   4  12       73.49       72.74     15.38 o
   5   4  12      512.94      543.90     20.17 o
   6   4  12      171.98      190.27     13.36 o
   7   4  12      538.45      538.08     18.25 o
   8   4  12      693.17      747.69     21.16 o
   9   4  12      115.64      161.80     13.74 o
  10   4  12        0.44       -1.70     12.00 o
  11   4  12       77.35       69.19     13.20 o
  12   4  12       15.18        6.80     11.53 o
  13   4  12       11.51       -5.81     18.13 o
  14   4  12       25.14       26.15     26.03 o
  15   4  12       17.07      -15.90     26.04 o
 -21   5  12      175.46      187.32     42.22 o
 -20   5  12        7.71        3.29     35.36 o
 -19   5  12       18.51       27.71     14.46 o
 -18   5  12       31.81       25.93     18.50 o
 -17   5  12        2.36       -6.93      8.88 o
 -16   5  12      293.44      241.00     18.74 o
 -15   5  12       63.49       75.98      9.83 o
 -14   5  12     1364.17     1511.22     28.80 o
 -13   5  12     1034.76      975.35     21.86 o
 -12   5  12        8.13       -7.71      7.71 o
 -11   5  12        1.84       -2.24      8.22 o
 -10   5  12      279.52      278.42     12.29 o
  -9   5  12        7.24        9.95      5.46 o
  -8   5  12      242.70      334.28     10.20 o
  -7   5  12     2230.02     2257.68     29.64 o
  -6   5  12      707.98      658.28     15.26 o
  -5   5  12      177.18      114.03      8.68 o
  -4   5  12      257.85      249.92     13.23 o
  -3   5  12      311.38      306.39     12.79 o
  -2   5  12      710.99      833.81     20.14 o
  -1   5  12     1006.70      988.06     24.38 o
   0   5  12      133.36      117.11      9.55 o
   1   5  12       49.22       50.91     14.43 o
   2   5  12     1511.98     1708.66     36.67 o
   3   5  12       45.62       46.31     15.63 o
   4   5  12      248.53      290.34     14.50 o
   5   5  12        4.46        8.01     10.39 o
   6   5  12      444.56      372.88     15.23 o
   7   5  12        1.00      -10.99     10.99 o
   8   5  12     1131.21     1047.14     22.83 o
   9   5  12      409.30      433.81     17.69 o
  10   5  12      231.28      210.86     17.91 o
  11   5  12       65.44       56.69     14.73 o
  12   5  12       24.17       17.29     14.34 o
  13   5  12       31.39       30.96     18.73 o
  14   5  12       40.28       18.99     29.84 o
  15   5  12       21.26        7.53     28.14 o
 -21   6  12        0.04       47.96     50.05 o
 -20   6  12       87.53       63.18     46.29 o
 -19   6  12      353.82      334.59     28.36 o
 -18   6  12       43.56       28.45     11.04 o
 -17   6  12      314.33      316.98     16.20 o
 -16   6  12       25.84       19.36      9.70 o
 -15   6  12     1838.65     1857.19     34.11 o
 -14   6  12       42.22       64.58     11.15 o
 -13   6  12       35.18       35.99      9.37 o
 -12   6  12       17.86       14.01      8.60 o
 -11   6  12      845.70      784.46     20.11 o
 -10   6  12     4157.01     4329.67     62.25 o
  -9   6  12      109.65      123.09      7.71 o
  -8   6  12        1.12       -0.43      6.58 o
  -7   6  12      690.40      655.07     14.43 o
  -6   6  12     1275.92     1330.08     22.57 o
  -5   6  12      166.06      174.71      9.75 o
  -4   6  12      260.87      288.87     12.97 o
  -3   6  12     2962.22     2844.48     43.96 o
  -2   6  12      301.51      282.79     12.82 o
  -1   6  12     2304.83     2359.16     37.94 o
   0   6  12      140.08      141.15     10.81 o
   1   6  12       14.94       -4.43     13.11 o
   2   6  12      703.94      690.29     24.90 o
   3   6  12      817.14      841.60     26.81 o
   4   6  12        8.54        3.53     13.86 o
   5   6  12       13.44        9.22     15.41 o
   6   6  12      681.03      726.06     26.33 o
   7   6  12     1230.72     1084.08     28.96 o
   8   6  12       18.44        8.58     13.66 o
   9   6  12      130.82      113.23     15.41 o
  10   6  12       56.72       43.40     15.62 o
  11   6  12       74.87       76.56     16.74 o
  12   6  12        9.00       15.93     15.45 o
  13   6  12       43.59       40.84     15.12 o
  14   6  12        0.35      -16.37     25.96 o
  15   6  12        0.60      -27.71     27.71 o
 -21   7  12       36.96       -3.54     52.97 o
 -20   7  12       35.97       53.56     17.49 o
 -19   7  12       81.47       85.29     13.06 o
 -18   7  12      161.43      178.14     26.53 o
 -17   7  12       30.19       40.71     12.44 o
 -16   7  12      899.32      920.40     28.22 o
 -15   7  12      203.91      203.94     18.12 o
 -14   7  12      505.93      505.56     18.04 o
 -13   7  12     2974.49     2906.40     46.99 o
[truncated: 247,944 more chars]
